# Supplementary material for: Early Gnathostome Phylogeny Revisited: Multiple Method Consensus
Source: PLoS One. 2016 Sep 20;11(9):e0163157. doi: 10.1371/journal.pone.0163157 (PMC5029804; doi:10.1371/journal.pone.0163157)
Supplement: S1 Dataset — (NEX) [file pone.0163157.s001.nex]

#NEXUS
[written Tue Feb 16 16:25:44 CST 2016 by Mesquite  version 3.01 (build 658) at Qiao-PC/192.168.31.189]

BEGIN TAXA;
	TITLE Taxa;
	DIMENSIONS NTAX=91;
	TAXLABELS
		Acanthodes Achoania Akmonistion Austroptyctodus Bothriolepis Brachyacanthus Brindabellaspis Brochoadmones Buchanosteus Campbellodus Cassidiceps Cheiracanthus Cheirolepis Chondrenchelys Cladodoides Cladoselache Climatius Cobelodus Coccosteus Cowralepis Culmacanthus Debeerius Diabolepis Dialipina Dicksonosteus Diplacanthus Doliodus Entelognathus Eusthenopteron Euthacanthus Galeaspida Gavinaspis Gladiobranchus Gogonasus Guiyu Hamiltonichthys Homalacanthus Howqualepis Ischnacanthus Kathemacanthus Kenichthys Ligulalepis Lophosteus Lupopsyrus Macropetalichthys Meemannia Mesacanthus Miguashaia Mimipiscis Moythomasia Obtusacanthus Onychodus Onychoselache Orthacanthus Osorioichthys Osteolepis Osteostraci Parayunnanolepis Parexus Poracanthodes Porolepis Powichthys Promesacanthus Psarolepis Pterichthyodes Ptomacanthus Pucapampella Rhadinacanthus Rhamphodopsis Romundina Sigaspis Styloichthys Tamiobatis Tetanopsyrus Tristychius Vernicomacanthus Youngolepis Sinolepis Microbrachius Remigolepis Lunaspis Quasipetalichthys Materpiscis Diandongpetalichthys Wuttagoonaspis Groenlandaspis Holonema Parabuchanosteus Compagopiscis Eastmanosteus_call Incisoscutum 
	;

END;


BEGIN CHARACTERS;
	TITLE  'Matrix in file "Dupret_SI_data_matrix_NDE_revision.nex"';
	DIMENSIONS  NCHAR=259;
	FORMAT DATATYPE = STANDARD GAP = - MISSING = ? SYMBOLS = "  0 1 2 3 4";
	CHARSTATELABELS 
		1 Tessellate_prismatic_calcified_cartilage /  absent present, 2 Perichondral_bone /  present absent, 3 Extensive_endochondral_ossification /  absent present, 4 Dentine /  absent present, 5 Dentine_kind /  mesodentine semidentine orthodentine, 6 Cosmine /  absent present, 7 'Lepidotrichia or lepidotrichia-like scale alignment' /  present absent, 8 Body_scale_growth_pattern /  monodontode polyodontode, 9 Body_scale_growth_concentric /  absent present, 10 'Body scales with peg-and-socket articulation' /  absent present, 11 Body_scale_profile /  'distinct crown and base demarcated by a constriction (neck)' flattened, 12 Body_scales_with_bulging_base /  absent present, 13 Body_scales_with_flattened_base /  present absent, 14 Flank_scales_alignment /  vertical_rows_ 'oblique rows or hexagonal/rhombic packing' disorganised, 15 Sensory_line_canal_ /  passes_between_or_beneath_scales 'passes over scales and/or is partially enclosed or surrounded by scales' perforates_and_passes_through_scales, 16 Sensory_line_network /  preserved_as_open_grooves pass_through_canals_enclosed_within_dermal_bones, 17 Jugal_portion_of_infraorbital_canal_joins_supramaxillary_canal /  present absent, 18 Dermal_skull_roof /  includes_large_dermal_plates consists_of_undifferentiated_plates_or_tesserae, 19 Tesserae_morphology /  large_interlocking_polygonal_plates 'microsquamose, not larger than body tesserae', 20 Extent_of_dermatocranial_cover /  complete 'incomplete (scale-free and elsewhere)', 21 Endolymphatic_ducts_open_in_dermal_skull_roof /  present absent, 22 Endolymphatic_ducts_with_oblique_course_through_dermal_skull_bones /  absent present, 23 'Series of paired median skull roofing bones that meet at the dorsal midline of the skull (rectilinear skull roof pattern)' /  absent present, 24 Consolidated_cheek_plates /  absent present, 25 Pineal_opening_perforation_in_dermal_skull_roof /  present absent, 26 Enlarged_postorbital_tessera_separate_from_orbital_series /  absent present, 27 'Bony hyoidean gill-cover series (branchiostegals)' /  absent present, 28 Branchiostegal_plate_series_along_ventral_margin_of_lower_jaw /  absent present, 29 Branchiostegal_ossifications_ /  'plate-like' 'narrow and ribbon-like', 30 Branchiostegal_ossifications_ /  ornamented unornamented, 31 Imbricated_branchiostegal_ossifications /  absent present, 32 Opercular_cover_of_branchial_chamber /  complete_or_partial separate_gill_covers_and_gill_slits, 33 'Opercular (submarginal) ossification' /  absent present, 34 'Shape of opercular (submarginal) ossification' /  broad_plate_that_tapers_towards_its_proximal_end 'narrow, rod-shaped', 35 Gular_plates /  absent present, 36 Size_of_lateral_gular_plates /  extending_most_of_length_of_the_lower_jaw 'restricted to theanterior third of the jaw (no longer than the width of three or four branchiostegals', 37 Basihyal /  present 'absent, hyoid arch articulates directly with basibranchial', 38 Interhyal /  absent present, 39 Oral_dermal_tubercles_borne_on_jaw_cartilages /  absent present, 40 Tooth_whorls /  absent present, 41 Bases_of_tooth_whorls /  'single, continuous plate' some_or_all_whorls_consist_of_separate_tooth_units, 42 Enlarged_adsymphysial_tooth_whorl /  absent present, 43 Teeth_ankylosed_to_dermal_bones /  absent present, 44 Dermal_jaw_plates_on_biting_surface_of_jaw_cartilages /  absent present, 45 'Maxillary and dentary tooth-bearing bones' /  absent present, 46 Large_otic_process_of_the_palatoquadrate /  absent present, 47 Insertion_area_for_jaw_adductor_muscles_on_palatoquadrate /  ventral lateral, 48 Oblique_ridge_or_groove_along_medial_face_of_palatoquadrate /  absent present, 49 Fenestration_of_palatoquadrate_at_basipterygoid_articulation /  absent present, 50 'Perforate or fenestrate anterodorsal (metapterygoid) portion of palatoquadrate' /  absent present, 51 Pronounced_dorsal_process_on_Meckelian_bone_or_cartilage /  absent present, 52 Preglenoid_process /  absent present, 53 Jaw_articulation_located_on_rearmost_extremity_of_mandible /  absent present, 54 Precerebral_fontanelle /  absent present, 55 'Median dermal bone of palate (parasphenoid)' /  absent present, 56 'Nasal opening(s)' /  'dorsal, placed between orbits' ventral_and_anterior_to_orbits, 57 Olfactory_tracts /  'short, with olfactory capsules situated close to telencephalon cavity' 'elongate and tubular (much longer than wide)', 58 'Prominent pre-orbital rostral expansion of the neurocranium' /  present absent, 59 'Pronounced sub-ethmoidal keel' /  absent present, 60 Position_of_myodome_for_superior_oblique_eye_muscles /  posterior_and_dorsal_to_foramen_for_nerve_II anterior_and_dorsal_to_foramen, 61 Endoskeletal_cranial_joint /  absent present, 62 Spiracular_groove_on_basicranial_surface /  absent present, 63 Spiracular_groove_on_lateral_commissure /  absent present, 64 Subpituitary_fenestra /  absent present, 65 Supraorbital_shelf_broad_with_convex_lateral_margin /  absent present, 66 'Orbit dorsal or facing dorsolaterally, surrounded laterally by endocranium' /  present absent, 67 Extended_prehypophysial_portion_of_sphenoid /  absent present, 68 Narrow_interorbital_septum /  absent present, 69 'Main trunk of facial nerve (N. VII)' /  is_elongate_and_passes_anterolaterally_through_orbital_floor is_stout_and_divides_within_otic_capsule_at_the_level_of_the_postorbital_process, 70 'Hyoid ramus of facial nerve (N. VII) exits through posterior jugular opening' /  absent present, 71 'Glossopharyngeal nerve (N. IX) exit' /  foramen_situated_posteroventral_to_otic_capsule_and_anterior_to_metotic_fissure through_metotic_fissure, 72 'Short otico-occipital region of braincase' /  absent present, 73 Ethmoid_region_elongate_with_dorsoventrally_deep_lateral_walls /  absent present, 74 Basicranial_morphology /  platybasic tropibasic, 75 Ascending_basisphenoid_pillar_pierced_by_common_internal_carotid /  absent present, 76 Jugular_vein /  invested_in_otic_capsule_wall_posterior_to_the_postorbital_process lateral_wall_of_jugular_canal_incomplete_or_absent, 77 Canal_for_lateral_dorsal_aorta_within_basicranial_cartilage /  absent present, 78 Entrance_of_internal_carotids /  through_separate_openings_flanking_the_hypophyseal_opening_or_recess through_a_common_opening_at_the_central_midline_of_the_basicranium, 79 Canal_for_efferent_pseudobranchial_artery_within_basicranial_cartilage /  absent present, 80 'Position of basal/basipterygoid articulation' /  same_anteroposterior_level_as_hypophysial_opening anterior_to_hypophysial_opening, 81 Postorbital_process_articulates_with_palatoquadrate /  absent present, 82 Labyrinth_cavity /  separated_from_the_main_neurocranial_cavity_by_a_cartilaginous_or_ossified_capsular_wall skeletal_capsular_wall_absent, 83 'Basipterygoid process (basal articulation) with vertically oriented component' /  absent present, 84 Pituitary_vein_canal_ /  dorsal_to_level_of_basipterygoid_process flanked_posteriorly_by_basipterygoid_process, 85 'External (horizontal) semicircular canal' /  absent present, 86 Sinus_superior /  absent_or_indistinguishable_from_union_of_anterior_and_posterior_canals_with_saccular_chamber present, 87 'External (horizontal) semicircular canal' /  joins_the_vestibular_region_dorsal_to_posterior_ampulla joins_level_with_posterior_ampulla, 88 'Trigemino-facial recess' /  absent present, 89 Posterior_dorsal_fontanelle /  absent present, 90 Shape_of_posterior_dorsal_fontanelle /  approximately_as_long_as_broad 'much longer than wide, slot-shaped', 91 Dorsal_ridge /  absent present, 92 Endolymphatic_ducts /  posteriodorsally_angled_tubes tubes_oriented_vertically_through_median_endolymphatic_fossa, 93 Lateral_otic_process /  absent present, 94 Process_forming_part_or_complete_wall_of_jugular_groove_or_canal_projecting_from_otic_capsule_wall /  absent present, 95 Position_of_hyomandibula_articulation_on_neurocranium /  'below or anterior to orbit, on ventrolateral angle of braincase' posterior_to_orbit, 96 Ventral_cranial_fissure /  absent present, 97 'Metotic (otic-occipital) fissure' /  absent present, 98 Vestibular_fontanelle /  absent present, 99 Occipital_arch_wedged_in_between_otic_capsules /  absent present, 100 'Spino-occipital nerve foramina' /  'two or more, aligned horizontally' 'one or two, dorsoventrally offset', 101 Ventral_notch_between_parachordals /  absent present_or_entirely_unfused, 102 Parachordal_shape /  'broad, flat' keeled_with_sloping_lateral_margins, 103 'Hypotic lamina (and dorsally directed glossopharyngeal canal)' /  absent present, 104 Macromeric_dermal_shoulder_girdle /  present absent, 105 Dermal_shoulder_girdle_composition /  'ventral and dorsal (scapular) components' ventral_components_only, 106 Dermal_shoulder_girdle_forming_a_complete_ring_around_the_trunk /  present absent, 107 Pectoral_fenestra_completely_encircled_by_dermal_shoulder_armour /  present absent, 108 Median_dorsal_plate /  absent present, 109 'Pronounced internal crista (keel) on median dorsal surface of shoulder girdle' /  absent present, 110 Scapular_process_of_shoulder_endoskeleton /  absent present, 111 Ventral_margin_of_separate_scapular_ossification /  horizontal deeply_angled, 112 Cross_sectional_shape_of_scapular_process /  flattened_or_strongly_ovate subcircular, 113 Flange_on_trailing_edge_of_scapulocoracoid /  absent present, 114 Scapular_process_with_posterodorsal_angle /  absent present, 115 Endoskeletal_postbranchial_lamina_on_scapular_process /  present absent, 116 Mineralisation_of_internal_surface_of_scapular_blade /  mineralised_all_around_ 'unmineralised on internal face forming a hemicylindrical cross-section', 117 Coracoid_process /  absent present, 118 Procoracoid_mineralisation /  absent present, 119 Fin_base_articulation_on_scapulocoracoid /  stenobasal eurybasal, 120 Perforate_propterygium /  absent present, 121 Pelvic_fins /  absent present, 122 'Intromittent organ containing bone, not associated with pelvic fins' /  absent present, 123 Dermal_pelvic_clasper_ossifications /  absent present, 124 Pectoral_fins_covered_in_macromeric_dermal_armour /  absent present, 125 'Pectoral fin base has large, hemispherical dermal component' /  absent present, 126 Dorsal_fin_spines /  absent present, 127 Anal_fin_spine /  absent present, 128 Paired_fin_spines /  absent present, 129 Median_fin_spine_insertion /  'shallow, not greatly deeper than dermal bones / scales' deep, 130 Intermediate_fin_spines /  absent present, 131 Prepectoral_fin_spines /  absent present, 132 Fin_spines_with_ridges /  absent present, 133 Fin_spines_with_nodes /  absent present, 134 Fin_spines_with_rows_of_large_retrorse_denticles /  absent present, 135 Synarcual /  absent present, 136 'Number of dorsal fins, if present' /  one two, 137 Anal_fin /  absent present, 138 Caudal_radials /  extend_beyond_level_of_body_wall_and_deep_into_hypochordal_lobe restricted_to_axial_lobe, 139 Resorption_and_redeposition_of_odontodes_ /  lacking_or_partially_developed developed, 140 Acrodin /  absent present, 141 Plicidentine_ /  absent simple_or_generalized_polyplacodont, 142 Rostral_tubuli_ /  absent present, 143 Peg_on_rhomboid_scale_ /  narrow broad, 144 Anterodorsal_process_on_scale /  absent present, 145 Fringing_fulcra_ /  absent present, 146 Epichordal_lepidotrichia_in_caudal_fin_ /  absent present, 147 Dermal_intracranial_joint /  absent present, 148 Large_unpaired_median_skull_roofing_bone_anterior_to_the_level_of_nasal_capsules_ /  absent present, 149 Number_of_nasals_ /  many one_or_two, 150 Mesial_margin_of_nasal_ /  not_notched notched, 151 Dermintermedial_process_ /  absent present, 152 Posterior_nostril_ /  associated_with_orbit not_associated_with_orbit, 153 Position_of_posterior_nostril_ /  'external, far from jaw margin' 'external, close to jaw margin', 154 'Supraorbital (sensu Cloutier and Ahlberg 1996, including posterior tectal of Jarvik) ' /  absent present, 155 'Supraorbital, preorbital and nasal ' /  unfused fused, 156 'Tectal (sensu Cloutier and Ahlberg 1996, not counting the posterior tectal of Jarvik) ' /  absent present, 157 Lateral_plate_ /  absent present, 158 'Location of pineal foramen/eminence' /  level_with_posterior_margin_of_orbits well_posterior_of_orbits, 159 'Parietals (preorbitals of placoderms) surround pineal foramentotoeminence' /  yes no, 160 Complete_enclosure_of_spiracle_by_skull_roof_bones_ /  absent present, 161 'Number of marginal bones alongside paired median skull roofing bones over the otico-occipital division of braincase ' /  single two_or_more, 162 paranuchal_number /  one_pair two_pairs, 163 Large_unpaired_median_bone_contributing_to_posterior_margin_of_skull_roof_ /  absent present, 164 Contact_of_nuchal_or_centronuchal_plate_with_paired_preorbital_plates /  absent present, 165 'Posterior process of the paranuchal plate behind the nuchal plate (dorsal face) ' /  absent present, 166 Junction_of_posterior_pitline_and_main_lateral_line /  far_in_front_of_posterior_margin_of_skull_roof close_to_posterior_margin_of_skull_roof, 167 Number_of_extrascapulars_ /  uneven paired, 168 'Dermal neck-joint between paired main-lateral-line-bearing bones of skull and shoulder girdle' /  absent present, 169 'Type of dermal neck-joint' /  'sliding, dermal shoulder girdle plate with flat articular flange' 'ginglymoid, dermal shoulder girdle plate with articular condyle or fossa' reversed_ginglymoid 'spoon-like' simple_contact, 170 Number_of_sclerotic_plates /  four_or_less more_than_four, 171 'Foramina (similar to infradentary foramina) on cheek bones ' /  absent present, 172 Lacrimal_posteriorly_enclosing_posterior_nostril /  absent present, 173 'Most posterior major bone of cheek bearing preopercular canal (preopercular) extending forward, close to orbit ' /  absent present, 174 Number_of_cheek_bones_bearing_preopercular_canal_posterior_to_jugal_ /  one two, 175 'Bone bearing both quadratojugal pit-line and preopercular canal ' /  absent present, 176 Dermohyal_ /  absent present, 177 Premaxillae_with_inturned_symphysial_processes_ /  absent present, 178 Premaxilla_forming_part_of_orbit_ /  absent present, 179 Preorbital_process_of_premaxilla_ /  absent present, 180 'Posterior expansion of maxilla (maxilla cleaver-shaped) ' /  present absent, 181 Ventral_margin_of_maxilla_ /  straight curved, 182 Contribution_by_maxilla_to_posterior_margin_of_cheek_ /  present absent, 183 Course_of_ethmoid_commissure_ /  middle_portion_through_median_rostral sutural_course through_bone_center_of_premaxillary, 184 'Position of anterior pit-line ' /  'on paired median skull roofing bones over the otico-occipital division of braincase' on_paired_median_skull_roofing_bones_over_the_sphenoid_division_of_braincase, 185 'Middle and posterior pit-lines on postparietal' /  posteriorly_situated mesially_situated, 186 Position_of_middle_and_posterior_pit_lines_ /  close_to_midline near_the_central_portion_of_each_postparietal_, 187 Course_of_supraorbital_canal /  between_anterior_and_posterior_nostrils anterior_to_both_nostrils, 188 Course_of_supraorbital_canal_ /  straight 'lyre-shaped', 189 Posterior_end_of_supraorbital_canal_ /  in_postparietal in_parietal in_intertemporal in_nuchal_plate in_postpineal_plate, 190 Contact_between_otic_and_supraorbital_canals /  not_in_contact in_contact, 191 Contact_of_supraorbital_and_infraorbital_canals /  in_contact_rostrally not_in_contact_rostrally, 192 Otic_canal /  runs_through_skull_roof_ follows_edge_of_skull_roof_, 193 Infraorbital_canal_follows_premaxillary_suture_ /  no yes, 194 'Sensory canal or pit-line associated with maxilla ' /  absent present, 195 Anterior_portion_of_preopercular_canal_ /  present absent, 196 Median_gular_ /  present absent, 197 Foramen_in_hyomandibular /  absent present, 198 Large_dermal_plates_forming_outer_dental_arcade_ /  only_with_denticles with_large_monolinear_tooth_row, 199 'Tooth-bearing median rostral' /  absent present, 200 Teeth_of_dentary_ /  reaching_anterior_end_of_dentary not_reaching_anterior_end, 201 Number_of_coronoids /  more_than_three three, 202 'Fangs of coronoids (sensu stricto)' /  absent present, 203 Marginal_denticle_band_on_coronoids_ /  'broad band, at least posteriorly' 'narrow band with 2-4 denticle rows', 204 infradentary /  absent present, 205 Infradentary_foramina /  always_present variable_ always_absent, 206 Large_ventromesially_directed_flange_of_symphysial_region_of_mandible_ /  absent present, 207 Flange_like_extension_of_mandible_composed_of_prearticular_and_Meckelian_ossification /  absent present, 208 Strong_ascending_flexion_of_symphysial_region_of_mandible /  absent present, 209 Parasymphysial_plate /  detachable_tooth_whorl 'long with posterior corner, sutured to coronoid, denticulated or with tooth row' absent, 210 Anterior_end_of_prearticular_ /  far_from_jaw_symphysis near_jaw_symphysis, 211 'Prearticular - dentary contact ' /  present absent, 212 Meckelian_bone_exposed_immediately_anterior_to_first_coronoid /  yes no, 213 'Dermal plates on mesial (lingual) surfaces of Meckels cartilage and palatoquadrate' /  absent present, 214 Biconcave_glenoid_on_lower_jaw /  absent present, 215 Contact_between_palatoquadrate_and_dermal_cheek_bones_ /  continuous_contact_of_metapterygoid_and_autopalatine metapterygoid_and_autopalatine_contacts_separated_by_gap_between_commissural_lamina_of_palatoquadrate_and_cheek_bones, 216 Metapterygoid_with_developed_medial_ventral_protrusion /  absent present, 217 Course_of_mandibular_canal_ /  not_passing_through_most_posterior_infradentary passing_through_most_posterior_infradentary, 218 Course_of_mandibular_canal_ /  passing_through_dentary not_passing_through_dentary, 219 Internasal_pits /  absent undifferentiated_or_anterior_palatal_fossa 'shallow, paired pits with strong midline ridge' 'deep, peer-shaped pits', 220 Fenestra_ventrolateralis_ /  absent present common_ventral_fenestra_for_anterior_and_posterior_nostrils, 221 Ethmoid_articulation_for_palatoquadrate_ /  placed_on_postnasal_wall extends_posteriorly_to_the_level_of_N.II, 222 Eye_stalk_or_unfinished_area_on_neurocranial_wall_for_eye_stalk_ /  absent present, 223 Developed_postorbital_cavity_ /  absent present, 224 Postorbital_pila_ascending_from_basipterygoid_process_to_postorbital_process /  absent present, 225 Unconstricted_cranial_notochord /  absent present, 226 'Descending process of sphenoid (with its posterior extremity lacking periostegeal lining) ' /  absent present, 227 Articulation_facet_with_hyomandibular /  'single-headed' 'double-headed', 228 Hyoid_arch_articulation /  on_lateral_commissure on_otic_capsule_wall, 229 Opercular_suspension_on_braincase_ /  absent present, 230 Posterior_postorbital_process_ /  absent present, 231 Basicranial_fenestra_ /  absent present, 232 'Otical process (an outgrowth from the lateral wall of the braincase penetrated by the branches of the r. oticus lateralis) ' /  absent present, 233 Lateral_cranial_canal_ /  absent present, 234 Midline_canal_in_basicranium_for_dorsal_aorta_ /  absent present, 235 Vomerine_fangs /  absent present, 236 Vomeral_area_with_grooves_and_raised_areas /  absent present, 237 Parasphenoid_ /  protruding_forward_into_ethmoid_region_of_endocranium behind_ethmoid_region, 238 Denticulated_field_of_parasphenoid_ /  without_spiracular_groove with_spiracular_groove, 239 Ascending_process_of_parasphenoid /  absent present, 240 Shape_of_parasphenoid_denticulated_field_ /  'broad rhomboid or lozenge-shaped' 'broad, splint-shaped' ' slender, splint-shaped', 241 Parasphenoid_denticulated_field_with_multifid_anterior_margin_ /  absent present, 242 Parasphenoid_denticle_field_with_anteriorly_divergent_lateral_margins /  absent present, 243 Parasphenoid_denticle_field_ /  terminates_at_or_anterior_to_level_of_foramina_for_internal_carotid_arteries extends_posterior_to_foramina_for_internal_carotid_arteries, 244 Presupracleithrum_ /  absent present, 245 Anocleithrum_ /  element_developed_as_postcleithrum element_developed_as_anocleithrum_sensu_stricto, 246 'Dorsal cleithrum (AL of the Placodermi), ventral cleithrum (AVL of the Placodermi) and pectoral spine (SP of the Placodermi) ' /  not_fused fused, 247 Relationship_of_clavicle_to_cleithrum /  ascending_process_of_clavicle_overlapping_cleithrum_laterally 'ascending process of clavicle wrapping round anterior edge of cleithrum, overlapping it both laterally and mesially', 248 Triradiate_scapulocoracoid /  absent present, 249 Subscapular_foramen /  absent present, 250 Endoskeletal_supports_in_pectoral_fin_ /  multiple_elements_articulating_with_girdle 'single element ("humerus") articulating with girdle', 251 Pectoral_propterygium /  absent present, 252 Pelvic_girdle_with_substantial_dermal_component_ /  yes no, 253 Pelvic_fin_spine_ /  absent present, 254 jaws /  absent present, 255 optic_fissure /  present absent, 256 'Central dermal skull bone (nuchal) with converging posterior pit-line canals and supraorbital canals', 257 'Deep, high supragnathal bone with durophagous occlusal surface', 258 'Intromittent organ with one large J-shaped element', 259 'Intromittent organ (?clasper?) consisting entirely of cartilage, formed from distal part of pelvic fin' ; 
	MATRIX
	Acanthodes            000120011001011-0110-?-0?00----10-0-1?0----0011101010?01?1??010?0111?0110111010011001101101001111?001101---0-101001011001000011110010000100???---------?-----?-------?---1----------------????0---0-0------0-?-0?---00-1--?????0?001?00??0-------------?0011111---0
	Achoania              001121?????????1?0-????10??????????????1?1?11??????0?011010?1??00100???1?????0?????????????????1???????00?1???????????1????????????????????0?0????1???110???01?????????????0????100???????1010???1???1110??10101011011????30110111?????????010?0010??????01??11--??
	Akmonistion           10012010?0-??21-?1?1-----00----10-0-?01110-0011?000?0101010?01001110101100?111?11?001??110111010100?0011---0-1-001101110110001001000000000?0??---------?-----?-------?---?----------------?????---?-0------0-?-??---0?-1--020?0????1?00?00-------------??01?011--01
	Austroptyctodus       0001?0?1?01010?1?0-?1-001-0----0110-0010-01100????000?01010?0????101????????0?????????????????0???0??000001101-00000100?111001010?00--11??????--??00?????0-00?10100--1-13?------------?-???03??0----?------0---??---0??0--??????????1??????????????0?0???????1?2110
	Bothriolepis          0000-0-?--?--?10-0-000010-0----0100-???---?10000??00?0?000???????0?????00?????????????????????0????????000010?????1--00-0?-11000-00---000??0??----?1???0?0-010-0101-0?-12?0-???0------?-????3??0----?------0---02---0?00--?0???????????????????????0?0????0--1000??
	Brachyacanthus        0?0??00??????10??100??-0?11000000-0-????---00??????????1?1?????????????????????????????????????????????01-10-1010010?0??1?000111011110011?????--??-----?-----?-------?---?--?--????----?--?????---?-????---0-?-???--????--????????????????---?-??------?????11?--??
	Brindabellaspis       000110?100010????0-?000?1-?????010???????????????????0?000000000000000-00000100?00??10000-00010000-0?0000????1-0001010??????0??1??0---???????0--??01???0?0-00010111100-14??-???????????-???03000--?????????????????-????--02?100????11??00?????????????0?????101???
	Brochoadmones         0101000100?111100110??-0?00----10-0-??1100-00??????????1?1?????????????????????????????????????????????1---0-??????-?-??10000111111110011?????--??-----?-----?-------?---?--?--????----?--?????---?-????---0-?-???--????--????????????????---?-??------??????1?---0
	Buchanosteus          00?1?0?100010??010-001111-0----0110-??1--0?10010??0?001101000001010010-00000000?00??1000???0011000-0100000011?0?--1?1???????00?1??00--???????0--??00?????0-00010101011-11??-????------?-????0??0----?------0---02---0000--02??1000001100000010000010?00??????10????
	Campbellodus          000??011?01010?1?0-?1-001-0----0100-0010-01100?0??000?0??????????1????????????????????????????0????????000110???--10?0??1?1001010?00--1?01????----?0?????0-00?10100--1-13?------------?-???03??0----?------0---??---00-0--??????????1??????????????0?0?????0?1?21??
	Cassidiceps           000??00??00101?0?10???-???111?100-0-??0----0???????????1?1?????????????????????????????????????????????1---0-11?????????1?000111010100011?????--??-----?-----?-------?---?--?--????----?--?????---?-????---0-?-???--????--????????????????---?-??------??????1?--??
	Cheiracanthus         000120011001010-?111??--?01111100-0-??0----0011001010?01?1?????????????????????01??????????????????????1---0-1110010?1??10000111100100001?????--??-----?-----?-------?---1--?--????----?--?????---?-????---0-?-???--???1--????????????????---?-??------?????11?---0
	Cheirolepis           000120010101012110-01-110-1100101011??10-001111?10000?11?10??????11????10????0?0??00???????????1???????00110-?????1???1010000000-00---001?000?--11?0100101000011010--?10-00010010{0 1}00002?0?0000100100010000011000200?111100?0??????0??????10?000101?{0 1}0101?011011---0
	Chondrenchelys        11012010?00??-1-?1?1-----00----00-0-??1100-0011?00011001110?0?000110??-111??0?????????????0?00110?0?0011---0-1-00110100-11000000-00---000?????--??-----?-----?-------?---?--?--????----?--?????---?-????---0-?-???--???1--????????????????---?-??------??????11--01
	Cladodoides           110????????????-????---?-?????????????111?-0011?00???1010???00000110101000011111110011011111?0101010001???????????????????????????????????????--??-----?-----?-------?---?--?--????-------?????---??????---0-?-???--0?-1--02?100???1?0??00---?-??--?---??????11--??
	Cladoselache          1101201100-??2?-?1?1-----00----10-0-?01110-00110000?0?01?10?0??0111????10???11?11???????1?1?101010??10?1---0-1-00110101010000100000?000000????--??-----?-----?-------?---?--?--????----?--?????---?-0???---0-?-???--???1--?????????1??????---?-??------????1011---0
	Climatius             0001000??000110-?10000-0?11000000-0-??1100-0011?00010?0??1?????????????????????????????????????????????01-10-1000010?0??1?000111011110011?????---------?-----?-------?---1--?--?----------?????---?-??-----0-?-???--00?1--????????????????---------?---?????11?--??
	Cobelodus             1101?01??0-????-?1?1-----00----10-0-001110-0011?00010101?1??01000111101101011111110011011011001010000011---0-1-00110111011000000-00---0000????--??-----?-----?-------?---?--?--????----?--?????---?-????---0-?-???--???1--02?1?0?0????0?00---?-??------??????1?--01
	Coccosteus            000??01????????000-001111-0----0110-??10-0110??????00?11?1???????1?????00??????????????????0???????????000011?0?--1?????1?000001-000--100?????----?0?????0-00010101011-11?0-???0------?-01?000?0----?------0---02---000?--?????????????????????????0?0?????101000??
	Cowralepis            000??0?????????0?0-1?10-1-0????0110-0?10-0110?????00??1????????????????????????????????????0???????????000110????????01?1?000001-000--1-00????----?0?????0-00?10101111-10??-????------?-???010?0----?------0---02---00??--?????????????????????????0?0?????101?00??
	Culmacanthus          ?00??00??0010101?100??-1?00----00-0-????---?0????????????1?????????????????????????????????????????????01-10-10?0010?0??10?00111100100011?????---------?-----0-------?---?--?--????----?--?????---?-????---0-?-???--????--????????????????---?-??------?????11?---0
	Debeerius             11012010?0???-1-?1?1-----00----00-0-00101?-0001?000?1001110?0?0?0111??-111??0?110??????10-0100100?0?00?1---0-1-00110100011?001-01001000100????--??-----?-----?-------?---?--?--????----?--?????---?-????---0-?-???--???1--????????????????---?-??------???01?1?--01
	Diabolepis            001121?????????1?0-?1-1???????????????10-0011?????000011?10?0?100110???101?1?0?0?1??11??????00111?????????????????????????????????????????1001????0?0011110?00101??????0-??1????000???11011110?11??-?100---11000210?????1101000??0?0?0?0??010101011??????????11--??
	Dialipina             0????00?011011?0?0-01-101??????0??10??1?-00?1??????????1?1??????????????0??????????????????????????????00110-???????????10000000-00--??11?0??????1??10??0{0 1}?00?110???-??0-?0????????10????01010?0???1?10????11??0????????1????????????????????????????00?????01?---0
	Dicksonosteus         00?110?1?0?????010-001111-0----0100-??1??0110000????001101000001010010-00001000?00??10000-0001100000?0000001000?--10101????000?1-?00--1??????0--??00?????0-00010101011-1100-???0------?-{0 1}1?01000----0------0---02---0000--02111000001100000010000010?00000???1000??
	Diplacanthus          0101?0011001010?0100??-0?00----0??0-??0--0-10?????1??????1?????????????????????????????????????????????00110-110100000??10000111110100011?????---------?-----?-------?---1--?--?----------?????---?-??-----0-?-???--0???--????????????????---?-??--?---?????11?---0
	Doliodus              1?0??0?100?????-?1??---0-?0----?0-0-??1110-0011??????101010?00?00010???00??111?11?00????11??10101000?0????-????????????????00??1???11?????????---------?-----?-------?---?--?--?----------?????---?-??-----0-?-???--0?-1--02??0????1?0??00---------?---????1?11--??
	Entelognathus         000??0???0101??0?0-01-111-110010101???1?????101?????00?1010?0000010????00?01????0???????????011000??10?000010??????????????00??1????--????????--??00????00-00??0111-00?10000???0000?1???????2??00??0?0?????110?02?????01??0???1??0?01100?00????????0??0??????1?00??
	Eusthenopteron        001120010010112100-01-110-11001010101110-001111100000011110111100110110101110000?1111111100?0011110101000110-0------000-10-00000-00---0111?010--0110001--10100001110-?00-10-??0000010???????21?????01???0??11???1?????11111100001010001000100002000011111101011---0
	Euthacanthus          00010001?001110-0100??-0?01111100-0-??1100-00?????????0??1?????????????????????????????????????????????0-110-1110010????10000111011100011?????--??-----?-----?-------?---?--?--????----?--?????---?-????---0-?-???--????--????????????????---?-??------?????11?---0
	Galeaspida            0000-0-??00101?0?1000?--000-------0-------?----------000000?0-?0000000-000?0-----0??01-00-?00?-000-0000-------?--?------00?--??--?----0???---0---?0----------1-------?------------------------?---------------------------?0???-??---?0???-------------------01---0
	Gavinaspis            ?00??0?????????0?0-0010??-?????????????????????????????1????????01???????0?????????????????00??????0?????????????????????????????????????????????????????????00?10110??10??????????????-10??10?0--???????????????????????????????????????????????????????????100???
	Gladiobranchus        000120011001011-?100??-0101000100-0-??0----00?????1??????1?????????????????????????????????????????????1---0-100100010??10000111111110?11?????--??-----?-----?-------?---?--?--????----?--?????---?-????---0-?-???--????--????????????????---?-??------?????11?---0
	Gogonasus             0011210100101?2100-01-110-1101?010101?10-001111100000011110111010110110001110000??1111?1????0011110101000110-?????????0?????0??0??????0?1?1010100?10001--10100001110-?00-10-??0000010???????21??????1???0??1????1?????111111000010100010001000020000?11111?1011--??
	Guiyu                 0011200101101121?0-01-110-1100101010??11-1011?????000011?10?1???01001??10?1??0?0???????????????1???????00?110?--?-1?????1??001?1000100?11?000001??101001010001001110-?00-?0110000000000?001000?0?101?11101111001011011??1?301?0110???0?????010000001100????0111--??
	Hamiltonichthys       11012010?00?120-?110---0-00----10-0-0?1110-0001?0?010101?11?00??0110??-?0??1???1????????110?0?10001??011---0-1-000101000110001001001010110????---------?-----?-------?---?--?--?----------?????---?-??-----0-?-???--00?1--0???0????1?0??0?---------?---???1?011--?1
	Homalacanthus         000??00??001011?0111??--?00--1?00-0-??0----00110010?0?01?1??????011????1?1?????01?????????????11?????1?1---0-1110010?1??100001111001000010????--??-----?-----?-------?---1--?--????----?--?????---?-????---0-?-???--???1--?????????1??????---?-??------??????1?---0
	Howqualepis           ?????00?0110112110-01-110-1100101011?1110101111?1??00?11?10?0110?111???101?????0????????????0?1111???1000110-?-???1??01110000000-00---?011010?0110001100001000010110-?10-0001001?1100000?00000100100011?00011001200?1?110000????0?000?0??1?001111111010??01101?---0
	Ischnacanthus         000??00??001010-01000?-0?01101100-0-??110111011100010?0??1????????????????????????????????????1????????1---0-1110011?1??10000111100100011?????--??-----?-----?-------?---?--?--????----?--?????---?-????---0-?-???--???1--????????????????---?-??------????111?---0
	Kathemacanthus        0101000100?011?-?110??-0?00----00-0-??0----0-?1???000??1?1??????0???????0??????????????????????????????1---0-??????-?0??1?000111111100011??-??---------?-----?-------?---?--?--????----?--?????---?-????---0-?-???--???1--????????????????---?-??------????111?--??
	Kenichthys            001121?101101??100-01-11?-??00101010??10--011?????000011??0?1?100110???1011????0??11??????????111??????00110-0----1-000-???????0???????????01010??1??011110100101110-?00-?11001000010111011121001010?100010111001110????1111000?10???0?????000020010?1???????11--??
	Ligulalepis           001??0?10??????1?0-?1-1??????????????????????????????0?101010?1?011010010??1?000010011?1100000111?????????????????????????????????????????0???????0??????0?0??10????-??0-???????????????00?000?0?????1???????????????????????101?000?0??1????????????????????11--??
	Lophosteus            ???120?101?????0?0-?????????????????????????1?????????????????????????????????????????????????????????????????????????????????????????????0???-??????????????????????????????????????????????????????0??????????0????????????????????????????????????????????1?--??
	Lupopsyrus            000??0100?0??20???1???????1010?00?0???00?0?00??????????????????????????????????????????????????????????1???0-10??????1??10-00111111110011?????--??-----?-----?-------?---?--?--????----?--?????---?-????---0-?-???--????--????????????????---?-??------?????11?---0
	Macropetalichthys     00?110?????????1?0-?00001-???????0???????????????????0011?0?000000?000-0000?1-1?0???10?00-?0010000-?00?00??????????????????????1???0--???????0--??00?????0-00010111100-13??-????------?-???030?0---??------0---??---????--???100????110000?????????0?0???????1?2???
	Meemannia             001121?????????1?0-?1-1???????????????1?-0011?????000???????0?????????01?????????1??11??11??00111??1??????????????????????????????????????0???????0??????0??0?100????????????????????????0?010???????1??0??10????????????????????????0??1????????????????????1?--??
	Mesacanthus           000??00???0?0100?101??--101110000-0-??0----0011??00???01?1?????????????????????0???????????????????????1---0-111001?0???10000111010100001?????--??-----?-----?-------?---1--?--????----?--?????---?-????---0-?-???--???1--????????????????---?-??------??????1?---0
	Miguashaia            0??1200??010112100-01-111-1????01?10??10-0?111??0??00?11?1???????1?????????????????????????????????????00110-???????????10???000???--???1??00?--01?000??010?0?101110-?00-10?0110?0?---??11?021??0?1??10000011110211?11??10??????1??????????????????01?0????101?---0
	Mimipiscis            001120010110112110-01-110-11001010111110-0011111100000111101011001111101011110000100111110000011110111000110-0----1-001110000000-00---001101000110001100001000010110-?10-00010010110100001000010010011000001100020011111000000010000000011000101101101010011011---0
	Moythomasia           001120010110112110-01-11?-1100101011?110-0011111100000111101011001111101011110000100111110000011110111000110-0----1-001110000000-00---001101000110001100001000010110-?10-00010010110100001000010010011{0 1}0000110002001??110000000?0000000?11000111111101010011011---0
	Obtusacanthus         0101201000?0120-?110??-0?0?0???0??0-??0----00????????????1?????????????????????????????????????????????1---0-??????-?-??1?000111?01110011?????--??-----?-----?-------?---?--?--????----?--?????---??????---0-?-???--????--????????????????---?-??------??????1?--??
	Onychodus             001120010010012100-01-111-1100?01010?111010111110??00?11?10111?001001-?10111?0?0?1001???????0?1111?????00110-0----1-000?10000000-00---011??00?--0110000101010?101110-?00-1010110100000011110?1000111010100111001011011?11130100010000???0??01001000011000101011---0
	Onychoselache         1101?011?0-01-0-?1?1-----00----?0-0-??1110-0001?0?0?0101?1??0????11?????0???????0?????????????????1????1---0-1-100101000110001001001010110????---?-----?-----?-------?---?--?--????----?--?????---??????---0-?-???--???1--????????????????---?-??------???11?11--01
	Orthacanthus          1101201????????-?1??---0-?0----10-0-001110-00111000101010?1?00000110101000011111110011011111101010100011---0-1-0011011??11000100?00??00-10????--??-----?-----?-------?---?--?--????----?--?????---??0???---0-?-???--???1--?????????1??????---?-??------??????11--01
	Osorioichthys         00?1200?0????1?110-01-11?-1100101011??1???0?1??????????1???????????????????????????????????????????????00110-??????????????00??0-00---????010?0????0110000100?1001????10-0001??1?1100?0???0000?00?00?10?00?110?02???????00?????????????????????????1010??????1?--??
	Osteolepis            001121010110112100-01-11?-1100101010??10-001111?????0011110?1?10011011?101110??0011?1111??0?00111?0101000110-???????????10000000-00---?11110?0100110001--10100001110-?00-10-?????????????????1?????011??0??11???1??????11111000010100010001000020000111111?1011---0
	Osteostraci           0001000100?010?0?10000--000-----0-0-------?----------00000000-?0000000-000?0-----0??00-00-?00?-000-??000000-0??--?--100-00000?0?-00---00??---0---?0----------?-------?------------------------?---------------------------?0??0-??---?0???-------------???0--01---0
	Parayunnanolepis      0??1?0?1?0?10?10-0-000010-0----0100-????????0??????????00????????0?????????????????????????????????????000010?????????0?1?010000?00---?00?????----?1???0?0?010-0101-0?-12??-???0------?-???????0----?------0---??---????--?0???????????????????????0?0????000100???
	Parexus               000??01100???10??100??-0?11000000-0-??1100-00?????????0??1?????????????????????????????????????????????01-10-1010010?0??10000111111110011?????--??-----?-----?-------?---?--?--????----?--?????---?-????---0-?-???--????--????????????????---?-??------?????11?---0
	Poracanthodes         00010001000101???10???-0????????0?????110111011??00????????????????????????????????????????????????????1---0-1110011????1?000111?00100011?????---?-----?-----?-------?---?--?--?----------?????---????-----0-?-???--0?-1--????????????????---?-??--?---?????11?--??
	Porolepis             001121010110112100-01-110-110?101010?1110101111100000011110?11?0011011?1011100?0??101??1????001111??01?00110-0----1-000?10000000-00---?11?1010100110???10???0??00110-??0-???0???000?????1?1??10???1011?11101???0011?11111121?0001??000???0???1010???1????101011---0
	Powichthys            001121?10110112100-01-11?-1100?0101???11??011?????000011110?111001101??101?1?0?0??10????????0011110?01000110-??????????????????0??????????101111??0000111101011011????00-??10??0000101110111100010?0?101110101000110????1121000?1110?011?0101101001011111101?11--??
	Promesacanthus        0001?001101101?0?101??--101110000-0-??0----0011???010??1?1??????????????????????1??????????????????????1---0-111000001??1?000111011100001?????--??-----?-----?-------?---?--?--????----?--?????---?-????---0-?-???--???1--????????????????---?-??------??????1?--??
	Psarolepis            001121?101?0??21?0-01-?10-????????????11?1011?????000011010?1?10010011?10?11?0?0?1001???100000111??????00?1??????-1??01?????01?10?0100????000001??10??110???0100??10-??0-?1010??111000010110000?010??11101110101011011??113011011000?0001??01000000??{0 1}000010111--??
	Pterichthyodes        0?0??0-1?0???010-0-00??10-0?---0100-??0--???0??????????000???????0????????????????????????????0????????0?0010?????1--00-01-11?00?00---000?????----?1???0?0-010-0101-0?-12??-???0------?-????3??0----?------0---??---????--?????????????????????????0?0???????100010
	Ptomacanthus          ?00??0?1?00111???100??-0101?0001??????1100-00110000???01?10??0????0????0????0000????????????????????10?011-0-100001010??10000111011110011?????---------?-----?-------?---?--?--?----------?????---????-----0-?-???--0?-1--????????????0??0---------?---?????11?---0
	Pucapampella          110??0?????????-????---?-??????????????????????????????1????000001101?1100?1101011001?0?101010111?00100???????????????????????????????????????--??-?---?-----?-???????---?--?--????-------?????---??????---0-?-???--????--?2?10????1?0??00---?-??--?---??????11--??
	Rhadinacanthus        000??0????????????????????0100?0??????0?????0??????????????????????????????????????????????????????????????0-1?11????1??10-00111111110011?????--??-----?-----?-------?---?--?--????----?--?????---??????---0-?-???--????--????????????????---?-??------?????11?---0
	Rhamphodopsis         000??0???????0?1?0-?1-001-0----0110-??10-01100????????0??????????1????????????????????????????0????????00011??0?--10????111001010?01--?10?????--???0?????0-00?1010??01-13?------------?-???03??0----?------0---??---0???--??????????1??????????????0?0??????11?2110
	Romundina             0001{0 1}0?????????000-000010-?????010?????0--??000??????0100000000?010000-00001000100--11100-0001100000100000110100??101?0?????00?1-?00--?????000????01---100-?001-111000?13?0-0--0--------11?040?0--1??-0???????????????00??00-1000000110000--1?0????--1-0010??1000??
	Sigaspis              0????0???01--010?0-00111?-?????010??????????????????????????????01?????????????????????????????????????000010?????????1?1?0000?1?000--??0??????????0?????0?00?10101000?10?0-???0------?-11??10?0--???------0---??---????--?????????????????????????0?0?????001?00??
	Styloichthys          001121?101101?2100-01-11?-????????????11??011?????000011110?1?1001101?0101110??0?1101?????0?0011100101000110-0----1-000-???????0??????????00?011??1???01????00?01110-??0-?1?0010??0101110111200?101??101???100100110????1121010?1110?01??0?00001011??111110??11--??
	Tamiobatis            1101?0?1-0-01??-?11?---0-?????????????1110-0011?000??101??0?000001101010000111111?001???111110101000001?---??????1???????????1??1??110???0????--??-----?-----?-------?---?--?--????----?--?????---??????---0-?-???--???1--02???0?0?1??0?00---?-??------?????11?--??
	Tetanopsyrus          000120011001010-?110??-0?00----00-0-??10-0?10010001????1?1?????????????????????????????????????????????1---0-100001001??10000111000110011?????---------?-----?-------?---?--?--?-------?--?????---?-??-----0-?-???--00?1--????????????????---?-??--?---?????11?---0
	Tristychius           11012011?0-??-?-?1?1-----00----00-0-?01110-0001?0?010101010?000001101?-1000101?-0?001?????11101000?10011---0-1-001101000110001001001010110????--??-----?-----?-------?---?--?--????----?--?????---?-????---0-?-???--???1--????????????????---?-??------???11011--01
	Vernicomacanthus      000??0???????1????????????10???1??????11?0?00??????????????????????????????????????????????????????????????0-1?00????1??10-00111111110011?????--??-----?-----?-------?---?--?--????----?--?????---??????---0-?-???--????--????????????????---?-??------?????11?---0
	Youngolepis           001121?101101?2100-01-11?-?????0101???11??01111???000011110?011001101101011100?0011011111?000011110101000110-0----1-000-???????0???????????01111??0?00111???00101110-?00-?11001000010111011110011010?100110101100110???11121000?1110?001001101010{0 1}1??111110??11--??
	Sinolepis             0?0????-???????0?0-0000?0-0----0??0-????????0??????????0?0????????01???1??????????????????-0???????????000010?????????0?0??11?-0--0---?00??????????1???0?0--10-010100--1???????????????????0???0???????????????????????????????????????????-?????????0?????????0???
	Microbrachius         0?0??01??--?--???0?000010?----?01?0-?????0110?????????????????????01???1??????????????????-0???????????000010?????????0?01?11?-0--0---?00??????????1???0?0--10-010100--1???????????????????0???0???????????0???????????????????????????????-?????????0??????-1?0010
	Remigolepis           ?10?-01-?0101000?0?000010?0----01?--?????0110?0????????0?0????????01???1??????????????????-0???????????000010?????????0?0??111-0--0---?00??????????1???0?0--10-010100--1???????????????????0???0???????????0???????????????????????????????-?????????0??????-1?00??
	Lunaspis              000??0110?101001?0?000001??---?0100-????????0??????????1??00??????00???0?0????????????????-0???????????00001??????????1?1??00??1--0000?00??????????0?????0--00101111?0-1???????????????????0???0???????????????????????????????????????????-?????????0??????01?2???
	Quasipetalichthys     0?0??0?????????1?0??0-0?1??----0??-????????????????????1??????????00???0?0????????????????-0???????????000?1???????????????????1--?000?????????????0?????0--0010111100-1???????????????????0???0???????????????????????????????????????????--????????0?????????2???
	Materpiscis           000110??---?-??1?0?11-001?----??1??-??1??0110??0??0000?101000??00000?0?000????????????????-1???????????000110?0??010100?1?100000--00001???????????00?????0--0011101101-1???????????????????0???0???????????0?????????????????1?????????????--??????0?0?0?0?1?1021??
	Diandongpetalichthys  000??0?????????0?0??0-0?1-?----????-?????????????????0??0?000??00000??-000???????0??????0?-0???????????000?10???????1???????????--????????????????00???1?0--0010101100-1???????????????????0???0???????????????????????????????????????????-??????????????????01???
	Wuttagoonaspis        0000?0?????????0?0-001010?0----0100-??1???110????????0?101000?0??000???000??????????????0?-0???????????000011???????????1??0???1--0000????????????00???1?0--00101011?0-1???????????????????0???0???????????????????????????????????????????-?????????0???????1010??
	Groenlandaspis        0001?011?0011110?0-001110-0----0100-??1???110??????????101????????00???0??????????????????-0???????????000010?????????1?1??00001--0000?0???????????0???1?0--0010101011-1???????????????????0???0???????????0???????????????????????????????-100000???0?????101000??
	Holonema              0001101100011110?0?001110-0----0100-??1???110010?0?00??0?1????????00???0?0????????????????-0???????????000011?0?--??101?11100001--000010???????????0???1?0--0010101011-1?0?????????????????0???0???????????0???????????????????????????????-???????0?0?0?0?10100000
	Parabuchanosteus      000110?1000101?0?0-001111-0----0110-??1--0110010??0?001101000001010010-00000000?00??1000???0011000-0100000011?0?--1?1???????00?1??000-???????0--??00?????0-00010101011-1???-????------?-???????0----?------0---02---0000--02?11000001100000010000010?00??????1000??
	Compagopiscis         00?1101-------?0?0-00?110?-----?11????1???110????0?00?1?01????????00???000????????????????-0???????????00001110?--00?01?11100001--0000101??????????0???1?0--0011101011-1?0?????????????????0???0???????????0???????????????????????????????-100000?0?0?0?0?101?0000
	Eastmanosteus_call    0001101---??-??0?0-00111?-0-----110-??1???1100??????0??101????????00???000????????????????-0???????????00011110?--00101?11100001--0000101??????????0???1?0--0010101011-1?0?????????????????0???0???????????0???????????????????????????????-100000?0?0?0?0?101?00?0
	Incisoscutum          0001101?-------0?0?001110-0----0110-??1???1100???0?00?11?1????????00???000????????????????-0???????????00011110?-?0?101?111000?1--0---1?1??????????0???1?0--0010101011-1?0?????????????????0???0???????????0???????????????????????????????-100000?0?0?0?0?101?0000

;

END;
BEGIN NOTES;

	SU  T = 31 C = 2 N = color I = 4;

	TEXT   TAXON = 7 CHARACTER = 66 TEXT = 'coded as "1" in previous version (cc Davis et al)';

	SU  T = 4 C = 128 N = color I = 5;
	SU  T = 7 C = 128 N = color I = 5;
	SU  T = 9 C = 128 N = color I = 5;
	SU  T = 10 C = 128 N = color I = 5;
	SU  T = 19 C = 128 N = color I = 5;
	SU  T = 20 C = 128 N = color I = 5;
	SU  T = 25 C = 128 N = color I = 5;
	SU  T = 28 C = 128 N = color I = 5;
	SU  T = 35 C = 128 N = color I = 5;
	SU  T = 45 C = 128 N = color I = 5;
	SU  T = 57 C = 128 N = color I = 5;
	SU  T = 64 C = 128 N = color I = 5;
	SU  T = 69 C = 128 N = color I = 5;
	SU  T = 70 C = 128 N = color I = 5;
	SU  T = 71 C = 128 N = color I = 5;

	SU  T = 7 C = 133 N = color I = 4;
	SU  T = 45 C = 133 N = color I = 4;

	SU  T = 7 C = 134 N = color I = 4;
	SU  T = 45 C = 134 N = color I = 4;

	SU  T = 23 C = 139 N = color I = 5;
	SU  T = 34 C = 139 N = color I = 5;
	SU  T = 56 C = 139 N = color I = 5;
	SU  T = 61 C = 139 N = color I = 5;
	SU  T = 62 C = 139 N = color I = 5;

	SU  T = 45 C = 168 N = color I = 5;
	SU  T = 70 C = 168 N = color I = 5;

	SU  T = 58 C = 169 N = color I = 5;

	SU  T = 13 C = 183 N = color I = 5;

	SU  T = 5 C = 209 N = color I = 5;
	SU  T = 9 C = 209 N = color I = 5;
	SU  T = 13 C = 209 N = color I = 5;
	SU  T = 19 C = 209 N = color I = 5;
	SU  T = 20 C = 209 N = color I = 5;
	SU  T = 23 C = 209 N = color I = 5;
	SU  T = 25 C = 209 N = color I = 5;
	SU  T = 28 C = 209 N = color I = 5;
	SU  T = 29 C = 209 N = color I = 5;
	SU  T = 34 C = 209 N = color I = 5;
	SU  T = 35 C = 209 N = color I = 5;
	SU  T = 38 C = 209 N = color I = 5;
	SU  T = 48 C = 209 N = color I = 5;
	SU  T = 49 C = 209 N = color I = 5;
	SU  T = 50 C = 209 N = color I = 5;
	SU  T = 55 C = 209 N = color I = 5;
	SU  T = 56 C = 209 N = color I = 5;
	SU  T = 61 C = 209 N = color I = 5;

	SU  T = 29 C = 240 N = color I = 5;
	SU  T = 34 C = 240 N = color I = 5;
	SU  T = 41 C = 240 N = color I = 5;
	SU  T = 56 C = 240 N = color I = 5;

	AN T = 31 C = 2  A = 0 DC = 2014.10.26.20.7.17 DM = 2014.10.26.20.8.7 ID = 01494c5a75621 I = _ TF = (CM '1 (absent) in Dupret et al. (2014)') ;

	AN T = 7 C = 57  A = 0 DC = 2014.10.27.10.10.32 DM = 2014.10.27.10.10.32 ID = 01494f5e7b043 I = _ TF = (CM ) ;

END;

BEGIN ASSUMPTIONS;
	OPTIONS DEFTYPE = UNORD POLYTCOUNT = MINSTEPS;
	TYPESET * UNTITLED   =  unord:  1 -  259;

END;

BEGIN MESQUITECHARMODELS;
	ProbModelSet * UNTITLED   =  'Mk1 (est.)':  1 -  259;
END;

Begin MESQUITE;
		MESQUITESCRIPTVERSION 2;
		TITLE AUTO;
		tell ProjectCoordinator;
		timeSaved 1455611144832;
		getEmployee #mesquite.minimal.ManageTaxa.ManageTaxa;
		tell It;
			setID 0 8366164671132943904;
			tell It;
				setDefaultOrder  18 19 20 14 3 21 5 22 13 15 23 24 25 26 27 28 29 30 12 10 31 32 33 34 11 35 36 17 37 38 1 9 40 39 41 42 43 44 45 46 47 48 49 74 6 50 51 52 53 54 55 56 57 58 59 60 0 2 61 62 63 64 65 66 4 67 68 75 16 7 8 69 70 71 72 76 73 77 78 79 80 81 82 83 84 85 86 87 88 89 90;
				attachments ;
			endTell;
		endTell;
		getEmployee #mesquite.charMatrices.ManageCharacters.ManageCharacters;
		tell It;
			setID 0 2945879638180203702;
			tell It;
				setDefaultOrder  0 1 2 3 4 5 6 7 8 9 10 11 12 13 14 15 16 17 18 19 20 21 22 23 24 25 26 27 28 29 30 31 32 33 34 35 36 37 38 39 40 41 42 43 44 45 46 47 48 49 50 51 52 53 54 55 56 57 58 59 60 61 62 63 64 65 66 67 68 69 70 71 72 73 74 75 76 77 78 79 80 81 82 83 84 85 86 87 88 89 90 91 92 93 94 95 96 97 98 99 100 101 102 103 104 105 106 107 108 109 110 111 112 113 114 115 116 117 118 119 120 121 123 124 125 126 127 128 129 130 131 132 133 134 135 136 137 138 139 140 141 142 143 144 145 146 147 148 149 150 151 152 153 154 155 156 157 158 159 160 161 162 163 164 165 166 167 168 169 170 171 172 173 174 175 176 177 178 179 180 181 182 183 184 185 186 187 188 189 190 191 192 193 194 195 196 197 198 199 200 201 202 203 204 205 206 207 208 209 210 211 212 213 214 215 216 217 218 219 220 221 222 223 224 225 226 227 228 229 230 231 232 233 234 235 236 237 238 239 240 241 242 243 244 245 246 247 248 249 250 251 252 253 254 255 256 257 258 122;
				attachments ;
			endTell;
			mqVersion 301;
			checksumv 0 3 2459414501 null  getNumChars 259 numChars 259 getNumTaxa 91 numTaxa 91   short true   bits 2305843009213693983   states 31   sumSquaresStatesOnly 22592.0 sumSquares -3.6893488147419103E19 longCompressibleToShort false usingShortMatrix true   NumFiles 1 NumMatrices 1;
			mqVersion;
		endTell;
		getWindow;
		tell It;
			suppress;
			setResourcesState false false 100;
			setPopoutState 400;
			setExplanationSize 0;
			setAnnotationSize 0;
			setFontIncAnnot 0;
			setFontIncExp 0;
			setSize 1814 1245;
			setLocation 3835 252;
			setFont SanSerif;
			setFontSize 10;
			getToolPalette;
			tell It;
			endTell;
			desuppress;
		endTell;
		getEmployee  #mesquite.charMatrices.BasicDataWindowCoord.BasicDataWindowCoord;
		tell It;
			showDataWindow #2945879638180203702 #mesquite.charMatrices.BasicDataWindowMaker.BasicDataWindowMaker;
			tell It;
				getWindow;
				tell It;
					setExplanationSize 30;
					setAnnotationSize 20;
					setFontIncAnnot 0;
					setFontIncExp 0;
					setSize 1714 1173;
					setLocation 3835 252;
					setFont SanSerif;
					setFontSize 10;
					getToolPalette;
					tell It;
						setTool mesquite.charMatrices.ColorCells.ColorCells.ColorCells;
					endTell;
					setActive;
					setTool mesquite.charMatrices.ColorCells.ColorCells.ColorCells;
					colorCells  #mesquite.charMatrices.ColorCells.ColorCells;
				tell It;
					setColor White;
					removeColor off;
				endTell;
					colorRowNames  #mesquite.charMatrices.ColorCells.ColorCells;
				tell It;
					setColor White;
					removeColor off;
				endTell;
					colorColumnNames  #mesquite.charMatrices.NoColor.NoColor;
					colorText  #mesquite.charMatrices.NoColor.NoColor;
					setBackground White;
					toggleShowNames on;
					toggleShowTaxonNames on;
					toggleTight off;
					toggleThinRows off;
					toggleShowChanges on;
					toggleSeparateLines off;
					toggleShowStates on;
					toggleAutoWCharNames on;
					toggleAutoTaxonNames off;
					toggleShowDefaultCharNames off;
					toggleConstrainCW on;
					toggleBirdsEye off;
					toggleShowPaleGrid off;
					toggleShowPaleCellColors off;
					toggleShowPaleExcluded off;
					togglePaleInapplicable on;
					toggleShowBoldCellText off;
					toggleAllowAutosize on;
					toggleColorsPanel off;
					toggleDiagonal on;
					setDiagonalHeight 80;
					toggleLinkedScrolling on;
					toggleScrollLinkedTables off;
				endTell;
				showWindow;
				getWindow;
				tell It;
					forceAutosize;
				endTell;
				getEmployee #mesquite.charMatrices.ColorByState.ColorByState;
				tell It;
					setStateLimit 9;
					toggleUniformMaximum on;
				endTell;
				getEmployee #mesquite.categ.StateNamesEditor.StateNamesEditor;
				tell It;
					makeWindow;
					tell It;
						setExplanationSize 30;
						setAnnotationSize 20;
						setFontIncAnnot 0;
						setFontIncExp 0;
						setSize 1714 1173;
						setLocation 3835 252;
						setFont SanSerif;
						setFontSize 10;
						getToolPalette;
						tell It;
							setTool mesquite.categ.StateNamesEditor.StateNamesWindow.ibeam;
						endTell;
						rowsAreCharacters on;
						toggleConstrainChar on;
						toggleConstrainCharNum 3;
						togglePanel off;
						toggleSummaryPanel off;
					endTell;
					showWindow;
				endTell;
				getEmployee #mesquite.categ.StateNamesStrip.StateNamesStrip;
				tell It;
					showStrip off;
				endTell;
				getEmployee #mesquite.charMatrices.AnnotPanel.AnnotPanel;
				tell It;
					togglePanel off;
				endTell;
				getEmployee #mesquite.charMatrices.CharReferenceStrip.CharReferenceStrip;
				tell It;
					showStrip off;
				endTell;
				getEmployee #mesquite.charMatrices.QuickKeySelector.QuickKeySelector;
				tell It;
					autotabOff;
				endTell;
				getEmployee #mesquite.charMatrices.SelSummaryStrip.SelSummaryStrip;
				tell It;
					showStrip off;
				endTell;
				getEmployee #mesquite.categ.SmallStateNamesEditor.SmallStateNamesEditor;
				tell It;
					panelOpen true;
				endTell;
			endTell;
		endTell;
		getEmployee  #mesquite.charMatrices.ManageCharacters.ManageCharacters;
		tell It;
			showCharacters #2945879638180203702 #mesquite.lists.CharacterList.CharacterList;
			tell It;
				setData 0;
				getWindow;
				tell It;
					newAssistant  #mesquite.lists.DefaultCharOrder.DefaultCharOrder;
					newAssistant  #mesquite.lists.CharListInclusion.CharListInclusion;
					newAssistant  #mesquite.lists.CharListPartition.CharListPartition;
					newAssistant  #mesquite.stochchar.CharListProbModels.CharListProbModels;
					setExplanationSize 30;
					setAnnotationSize 20;
					setFontIncAnnot 0;
					setFontIncExp 0;
					setSize 1714 1173;
					setLocation 3835 252;
					setFont SanSerif;
					setFontSize 10;
					getToolPalette;
					tell It;
						setTool mesquite.lists.CharacterList.CharacterListWindow.ibeam;
					endTell;
				endTell;
				showWindow;
				getEmployee #mesquite.lists.CharListAnnotPanel.CharListAnnotPanel;
				tell It;
					togglePanel off;
				endTell;
			endTell;
		endTell;
		endTell;
end;
