# Supplementary material for: Early Gnathostome Phylogeny Revisited: Multiple Method Consensus
Source: PLoS One. 2016 Sep 20;11(9):e0163157. doi: 10.1371/journal.pone.0163157 (PMC5029804; doi:10.1371/journal.pone.0163157)
Supplement: S2 Dataset — (NEX) [file pone.0163157.s002.nex]

#NEXUS
[written Tue Jun 28 16:12:11 CST 2016 by Mesquite  version 3.01 (build 658) at HP-WorkStation/192.168.31.189]

BEGIN TAXA;
	TITLE Taxa;
	DIMENSIONS NTAX=91;
	TAXLABELS
		Osteostraci Galeaspida Parayunnanolepis Sinolepis Microbrachius Bothriolepis Pterichthyodes Remigolepis Diandongpetalichthys Quasipetalichthys Lunaspis Macropetalichthys Wuttagoonaspis Groenlandaspis Cowralepis Gavinaspis Sigaspis Dicksonosteus Buchanosteus Parabuchanosteus Holonema Coccosteus Incisoscutum Eastmanosteus_call Compagopiscis Materpiscis Austroptyctodus Campbellodus Rhamphodopsis Brindabellaspis Romundina Entelognathus Acanthodes Brachyacanthus Brochoadmones Cassidiceps Cheiracanthus Climatius Culmacanthus Euthacanthus Gladiobranchus Homalacanthus Ischnacanthus Kathemacanthus Lupopsyrus Mesacanthus Obtusacanthus Parexus Poracanthodes Promesacanthus Ptomacanthus Diplacanthus Rhadinacanthus Tetanopsyrus Vernicomacanthus Cladodoides Akmonistion Cobelodus Cladoselache Chondrenchelys Debeerius Doliodus Hamiltonichthys Onychoselache Orthacanthus Pucapampella Tamiobatis Tristychius Lophosteus Dialipina Ligulalepis Cheirolepis Howqualepis Mimipiscis Moythomasia Osorioichthys Meemannia Guiyu Psarolepis Achoania Onychodus Miguashaia Styloichthys Diabolepis Youngolepis Powichthys Porolepis Kenichthys Osteolepis Gogonasus Eusthenopteron 
	;

END;


BEGIN CHARACTERS;
	TITLE  'Matrix in file "Dupret_SI_data_matrix_NDE_revision.nex"';
	DIMENSIONS  NCHAR=259;
	FORMAT DATATYPE = STANDARD GAP = - MISSING = ? SYMBOLS = "  0 1 2 3 4";
	CHARSTATELABELS 
		1 DFC1_Tessellate_prismatic_calcified_cartilage /  absent present, 2 DFC2_Perichondral_bone /  present absent, 3 DFC3_Extensive_endochondral_ossification /  absent present, 4 DFC4_Dentine /  absent present, 5 DFC5_Dentine_kind /  mesodentine semidentine orthodentine, 6 'DFC7 Lepidotrichia or lepidotrichia-like scale alignment' /  present absent, 7 DFC8_Body_scale_growth_pattern /  monodontode polyodontode, 8 DFC9_Body_scale_growth_concentric /  absent present, 9 'DFC10 Body scales with peg-and-socket articulation' /  absent present, 10 DFC11_Body_scale_profile /  'distinct crown and base demarcated by a constriction (neck)' flattened, 11 DFC12_Body_scales_with_bulging_base /  absent present, 12 DFC13_Body_scales_with_flattened_base /  present absent, 13 DFC14_Flank_scales_alignment /  vertical_rows_ 'oblique rows or hexagonal/rhombic packing' disorganised, 14 DFC15_Sensory_line_canal_ /  passes_between_or_beneath_scales 'passes over scales and/or is partially enclosed or surrounded by scales' perforates_and_passes_through_scales, 15 DFC16_Sensory_line_network /  preserved_as_open_grooves pass_through_canals_enclosed_within_dermal_bones, 16 DFC17_Jugal_portion_of_infraorbital_canal_joins_supramaxillary_canal /  present absent, 17 DFC18_Dermal_skull_roof /  includes_large_dermal_plates consists_of_undifferentiated_plates_or_tesserae, 18 DFC19_Tesserae_morphology /  large_interlocking_polygonal_plates 'microsquamose, not larger than body tesserae', 19 DFC20_Extent_of_dermatocranial_cover /  complete 'incomplete (scale-free and elsewhere)', 20 DFC21_Endolymphatic_ducts_open_in_dermal_skull_roof /  present absent, 21 DFC22_Endolymphatic_ducts_with_oblique_course_through_dermal_skull_bones /  absent present, 22 'DFC23 Series of paired median skull roofing bones that meet at the dorsal midline of the skull (rectilinear skull roof pattern)' /  absent present, 23 DFC24_Consolidated_cheek_plates /  absent present, 24 DFC25_Pineal_opening_perforation_in_dermal_skull_roof /  present absent, 25 DFC26_Enlarged_postorbital_tessera_separate_from_orbital_series /  absent present, 26 'DFC27 Bony hyoidean gill-cover series (branchiostegals)' /  absent present, 27 DFC28_Branchiostegal_plate_series_along_ventral_margin_of_lower_jaw /  absent present, 28 DFC29_Branchiostegal_ossifications_ /  'plate-like' 'narrow and ribbon-like', 29 DFC30_Branchiostegal_ossifications_ /  ornamented unornamented, 30 DFC31_Imbricated_branchiostegal_ossifications /  absent present, 31 DFC32_Opercular_cover_of_branchial_chamber /  complete_or_partial separate_gill_covers_and_gill_slits, 32 'DFC33 Opercular (submarginal) ossification' /  absent present, 33 'DFC34 Shape of opercular (submarginal) ossification' /  broad_plate_that_tapers_towards_its_proximal_end 'narrow, rod-shaped', 34 DFC35_Gular_plates /  absent present, 35 DFC36_Size_of_lateral_gular_plates /  extending_most_of_length_of_the_lower_jaw 'restricted to theanterior third of the jaw (no longer than the width of three or four branchiostegals', 36 DFC37_Basihyal /  present 'absent, hyoid arch articulates directly with basibranchial', 37 DFC38_Interhyal /  absent present, 38 DFC39_Oral_dermal_tubercles_borne_on_jaw_cartilages /  absent present, 39 DFC40_Tooth_whorls /  absent present, 40 DFC41_Bases_of_tooth_whorls /  'single, continuous plate' some_or_all_whorls_consist_of_separate_tooth_units, 41 DFC42_Enlarged_adsymphysial_tooth_whorl /  absent present, 42 DFC43_Teeth_ankylosed_to_dermal_bones /  absent present, 43 DFC44_Dermal_jaw_plates_on_biting_surface_of_jaw_cartilages /  absent present, 44 'DFC45 Maxillary and dentary tooth-bearing bones' /  absent present, 45 DFC46_Large_otic_process_of_the_palatoquadrate /  absent present, 46 DFC47_Insertion_area_for_jaw_adductor_muscles_on_palatoquadrate /  ventral lateral, 47 DFC48_Oblique_ridge_or_groove_along_medial_face_of_palatoquadrate /  absent present, 48 DFC49_Fenestration_of_palatoquadrate_at_basipterygoid_articulation /  absent present, 49 'DFC50 Perforate or fenestrate anterodorsal (metapterygoid) portion of palatoquadrate' /  absent present, 50 DFC51_Pronounced_dorsal_process_on_Meckelian_bone_or_cartilage /  absent present, 51 DFC52_Preglenoid_process /  absent present, 52 DFC53_Jaw_articulation_located_on_rearmost_extremity_of_mandible /  absent present, 53 DFC54_Precerebral_fontanelle /  absent present, 54 'DFC55 Median dermal bone of palate (parasphenoid)' /  absent present, 55 'DFC56 Nasal opening(s)' /  'dorsal, placed between orbits' ventral_and_anterior_to_orbits, 56 DFC57_Olfactory_tracts /  'short, with olfactory capsules situated close to telencephalon cavity' 'elongate and tubular (much longer than wide)', 57 'DFC58 Prominent pre-orbital rostral expansion of the neurocranium' /  present absent, 58 'DFC59 Pronounced sub-ethmoidal keel' /  absent present, 59 DFC60_Position_of_myodome_for_superior_oblique_eye_muscles /  posterior_and_dorsal_to_foramen_for_nerve_II anterior_and_dorsal_to_foramen, 60 DFC61_Endoskeletal_cranial_joint /  absent present, 61 DFC62_Spiracular_groove_on_basicranial_surface /  absent present, 62 DFC63_Spiracular_groove_on_lateral_commissure /  absent present, 63 DFC64_Subpituitary_fenestra /  absent present, 64 DFC65_Supraorbital_shelf_broad_with_convex_lateral_margin /  absent present, 65 'DFC66 Orbit dorsal or facing dorsolaterally, surrounded laterally by endocranium' /  present absent, 66 DFC67_Extended_prehypophysial_portion_of_sphenoid /  absent present, 67 DFC68_Narrow_interorbital_septum /  absent present, 68 'DFC69 Main trunk of facial nerve (N. VII)' /  is_elongate_and_passes_anterolaterally_through_orbital_floor is_stout_and_divides_within_otic_capsule_at_the_level_of_the_postorbital_process, 69 'DFC70 Hyoid ramus of facial nerve (N. VII) exits through posterior jugular opening' /  absent present, 70 'DFC71 Glossopharyngeal nerve (N. IX) exit' /  foramen_situated_posteroventral_to_otic_capsule_and_anterior_to_metotic_fissure through_metotic_fissure, 71 'DFC72 Short otico-occipital region of braincase' /  absent present, 72 DFC73_Ethmoid_region_elongate_with_dorsoventrally_deep_lateral_walls /  absent present, 73 DFC74_Basicranial_morphology /  platybasic tropibasic, 74 DFC75_Ascending_basisphenoid_pillar_pierced_by_common_internal_carotid /  absent present, 75 DFC79_Canal_for_efferent_pseudobranchial_artery_within_basicranial_cartilage /  absent present, 76 DFC95_Position_of_hyomandibula_articulation_on_neurocranium /  absent present, 77 DFC77_Canal_for_lateral_dorsal_aorta_within_basicranial_cartilage /  absent present, 78 DFC78_Entrance_of_internal_carotids /  through_separate_openings_flanking_the_hypophyseal_opening_or_recess through_a_common_opening_at_the_central_midline_of_the_basicranium, 79 'DFC80 Position of basal/basipterygoid articulation' /  same_anteroposterior_level_as_hypophysial_opening anterior_to_hypophysial_opening, 80 DFC81_Postorbital_process_articulates_with_palatoquadrate /  absent present, 81 DFC82_Labyrinth_cavity /  separated_from_the_main_neurocranial_cavity_by_a_cartilaginous_or_ossified_capsular_wall skeletal_capsular_wall_absent, 82 'DFC83 Basipterygoid process (basal articulation) with vertically oriented component' /  absent present, 83 DFC84_Pituitary_vein_canal_ /  dorsal_to_level_of_basipterygoid_process flanked_posteriorly_by_basipterygoid_process, 84 'DFC85 External (horizontal) semicircular canal' /  absent present, 85 DFC86_Sinus_superior /  absent_or_indistinguishable_from_union_of_anterior_and_posterior_canals_with_saccular_chamber present, 86 'DFC87 External (horizontal) semicircular canal' /  joins_the_vestibular_region_dorsal_to_posterior_ampulla joins_level_with_posterior_ampulla, 87 'DFC88 Trigemino-facial recess' /  absent present, 88 DFC89_Posterior_dorsal_fontanelle /  absent present, 89 DFC90_Shape_of_posterior_dorsal_fontanelle /  approximately_as_long_as_broad 'much longer than wide, slot-shaped', 90 DFC91_Dorsal_ridge /  absent present, 91 DFC92_Endolymphatic_ducts /  posteriodorsally_angled_tubes tubes_oriented_vertically_through_median_endolymphatic_fossa, 92 DFC96_Ventral_cranial_fissure /  absent present, 93 'DFC97 Metotic (otic-occipital) fissure' /  absent present, 94 DFC98_Vestibular_fontanelle /  absent present, 95 DFC99_Occipital_arch_wedged_in_between_otic_capsules /  absent present, 96 'DFC100 Spino-occipital nerve foramina' /  'two or more, aligned horizontally' 'one or two, dorsoventrally offset', 97 DFC101_Ventral_notch_between_parachordals /  absent present_or_entirely_unfused, 98 DFC102_Parachordal_shape /  'broad, flat' keeled_with_sloping_lateral_margins, 99 'DFC103 Hypotic lamina (and dorsally directed glossopharyngeal canal)' /  absent present, 100 DFC104_Macromeric_dermal_shoulder_girdle /  present absent, 101 DFC105_Dermal_shoulder_girdle_composition /  'ventral and dorsal (scapular) components' ventral_components_only, 102 DFC106_Dermal_shoulder_girdle_forming_a_complete_ring_around_the_trunk /  present absent, 103 DFC107_Pectoral_fenestra_completely_encircled_by_dermal_shoulder_armour /  present absent, 104 DFC108_Median_dorsal_plate /  absent present, 105 'DFC109 Pronounced internal crista (keel) on median dorsal surface of shoulder girdle' /  absent present, 106 DFC110_Scapular_process_of_shoulder_endoskeleton /  absent present, 107 DFC111_Ventral_margin_of_separate_scapular_ossification /  horizontal deeply_angled, 108 DFC112_Cross_sectional_shape_of_scapular_process /  flattened_or_strongly_ovate subcircular, 109 DFC113_Flange_on_trailing_edge_of_scapulocoracoid /  absent present, 110 DFC114_Scapular_process_with_posterodorsal_angle /  absent present, 111 DFC115_Endoskeletal_postbranchial_lamina_on_scapular_process /  present absent, 112 DFC116_Mineralisation_of_internal_surface_of_scapular_blade /  mineralised_all_around_ 'unmineralised on internal face forming a hemicylindrical cross-section', 113 DFC117_Coracoid_process /  absent present, 114 DFC118_Procoracoid_mineralisation /  absent present, 115 DFC119_Fin_base_articulation_on_scapulocoracoid /  stenobasal eurybasal, 116 DFC120_Perforate_propterygium /  absent present, 117 DFC121_Pelvic_fins /  absent present, 118 'DFC122 Intromittent organ containing bone, not associated with pelvic fins' /  absent present, 119 DFC123_Dermal_pelvic_clasper_ossifications /  absent present, 120 DFC124_Pectoral_fins_covered_in_macromeric_dermal_armour /  absent present, 121 'DFC125 Pectoral fin base has large, hemispherical dermal component' /  absent present, 122 DFC126_Dorsal_fin_spines /  absent present, 123 DFC127_Anal_fin_spine /  absent present, 124 DFC128_Paired_fin_spines /  absent present, 125 DFC129_Median_fin_spine_insertion /  'shallow, not greatly deeper than dermal bones / scales' deep, 126 DFC130_Intermediate_fin_spines /  absent present, 127 DFC131_Prepectoral_fin_spines /  absent present, 128 DFC132_Fin_spines_with_ridges /  absent present, 129 DFC133_Fin_spines_with_nodes /  absent present, 130 DFC134_Fin_spines_with_rows_of_large_retrorse_denticles /  absent present, 131 DFC135_Synarcual /  absent present, 132 'DFC136 Number of dorsal fins, if present' /  one two, 133 DFC137_Anal_fin /  absent present, 134 DFC138_Caudal_radials /  extend_beyond_level_of_body_wall_and_deep_into_hypochordal_lobe restricted_to_axial_lobe, 135 'ZHU196, GFB67 Median gular ' /  present absent, 136 'ZHU140, GFB80 Acrodin' /  absent present, 137 'ZHU141, GFB86 Plicidentine ' /  absent simple_or_generalized_polyplacodont, 138 'ZHU143, DFB19 Peg on rhomboid scale ' /  narrow broad, 139 'ZHU144, GFB20 Anterodorsal process on scale' /  absent present, 140 'ZHU146, GFB236 Epichordal lepidotrichia in caudal fin ' /  absent present, 141 'ZHU147, GFB46 Dermal intracranial joint' /  absent present, 142 'ZHU152, GFB116 Posterior nostril ' /  associated_with_orbit not_associated_with_orbit, 143 'ZHU161, GFB48 Number of marginal bones alongside paired median skull roofing bones over the otico-occipital division of braincase ' /  single two_or_more, 144 'ZHU169, GFB60 Type of dermal neck-joint' /  'sliding, dermal shoulder girdle plate with flat articular flange  ' 'ginglymoid, dermal shoulder girdle plate with articular condyle ' 'reversed ginglymoid,dermal shoulder girdle plate with articular fossa  ' 'spoon-like' simple_contact, 145 'ZHU180, GFB90 Posterior expansion of maxilla (maxilla cleaver-shaped) ' /  present absent, 146 'ZHU182, GFB59 Contribution by maxilla to posterior margin of cheek ' /  present absent, 147 'ZHU201, GFB106 Number of coronoids' /  more_than_three three, 148 'ZHU202, GFB94 Fangs of coronoids (sensu stricto)' /  absent present, 149 'ZHU222, GFB131 Eye stalk or unfinished area on neurocranial wall for eye stalk ' /  absent present, 150 'ZHU227, GFB155 Articulation facet with hyomandibular' /  'single-headed' 'double-headed', 151 'ZHU231, GFB169 Basicranial fenestra ' /  absent present, 152 'ZHU233, GFB155 Lateral cranial canal ' /  absent present, 153 'ZHU234, GFB179 Midline canal in basicranium for dorsal aorta ' /  absent present, 154 'ZHU239, GFB113 Ascending process of parasphenoid' /  absent present, 155 'ZHU240, GFB111 Shape of parasphenoid denticulated field ' /  'broad rhomboid or lozenge-shaped' 'broad, splint-shaped' ' slender, splint-shaped', 156 'ZHU241, GFB112 Parasphenoid denticulated field with multifid anterior margin ' /  absent present, 157 ZHU139_Resorption_and_redeposition_of_odontodes_ /  lacking_or_partially_developed developed, 158 ZHU142_Rostral_tubuli_ /  absent present, 159 ZHU148_Large_unpaired_median_skull_roofing_bone_anterior_to_the_level_of_nasal_capsules_ /  absent present, 160 ZHU149_Number_of_nasals_ /  many one_or_two, 161 ZHU150_Mesial_margin_of_nasal_ /  not_notched notched, 162 ZHU151_Dermintermedial_process_ /  absent present, 163 ZHU153_Position_of_posterior_nostril_ /  'external, far from jaw margin' 'external, close to jaw margin', 164 'ZHU154 Supraorbital (sensu Cloutier and Ahlberg 1996, including posterior tectal of Jarvik) ' /  absent present, 165 'ZHU155 Supraorbital, preorbital and nasal ' /  unfused fused, 166 'ZHU156 Tectal (sensu Cloutier and Ahlberg 1996, not counting the posterior tectal of Jarvik) ' /  absent present, 167 ZHU157_Lateral_plate_ /  absent present, 168 'ZHU158 Location of pineal foramen/eminence' /  level_with_posterior_margin_of_orbits well_posterior_of_orbits, 169 'ZHU159 Parietals (preorbitals of placoderms) surround pineal foramen or eminence' /  yes no, 170 ZHU160_Complete_enclosure_of_spiracle_by_skull_roof_bones_ /  absent present, 171 ZHU162_paranuchal_number /  one_pair two_pairs, 172 ZHU163_Large_unpaired_median_bone_contributing_to_posterior_margin_of_skull_roof_ /  absent present, 173 ZHU164_Contact_of_nuchal_or_centronuchal_plate_with_paired_preorbital_plates /  absent present, 174 'ZHU165 Posterior process of the paranuchal plate behind the nuchal plate (dorsal face) ' /  absent present, 175 ZHU166_Junction_of_posterior_pitline_and_main_lateral_line /  far_in_front_of_posterior_margin_of_skull_roof close_to_posterior_margin_of_skull_roof, 176 ZHU167_Number_of_extrascapulars_ /  uneven paired, 177 'ZHU168 Dermal neck-joint between paired main-lateral-line-bearing bones of skull and shoulder girdle' /  absent present, 178 'ZHU171 Foramina (similar to infradentary foramina) on cheek bones ' /  absent present, 179 ZHU172_Lacrimal_posteriorly_enclosing_posterior_nostril /  absent present, 180 'ZHU173 Most posterior major bone of cheek bearing preopercular canal (preopercular) extending forward, close to orbit ' /  absent present, 181 ZHU174_Number_of_cheek_bones_bearing_preopercular_canal_posterior_to_jugal_ /  one two, 182 'ZHU175 Bone bearing both quadratojugal pit-line and preopercular canal ' /  absent present, 183 ZHU176_Dermohyal_ /  absent present, 184 ZHU177_Premaxillae_with_inturned_symphysial_processes_ /  absent present, 185 ZHU178_Premaxilla_forming_part_of_orbit_ /  absent present, 186 ZHU179_Preorbital_process_of_premaxilla_ /  absent present, 187 ZHU181_Ventral_margin_of_maxilla_ /  straight curved, 188 ZHU183_Course_of_ethmoid_commissure_ /  middle_portion_through_median_rostral sutural_course through_bone_center_of_premaxillary, 189 'ZHU184 Position of anterior pit-line ' /  'on paired median skull roofing bones over the otico-occipital division of braincase' on_paired_median_skull_roofing_bones_over_the_sphenoid_division_of_braincase, 190 'ZHU185 Middle and posterior pit-lines on postparietal' /  posteriorly_situated mesially_situated, 191 ZHU186_Position_of_middle_and_posterior_pit_lines_ /  close_to_midline near_the_central_portion_of_each_postparietal_, 192 ZHU187_Course_of_supraorbital_canal /  between_anterior_and_posterior_nostrils anterior_to_both_nostrils, 193 ZHU188_Course_of_supraorbital_canal_ /  straight 'lyre-shaped', 194 ZHU189_Posterior_end_of_supraorbital_canal_ /  in_postparietal in_parietal in_intertemporal in_nuchal_plate in_postpineal_plate, 195 ZHU190_Contact_between_otic_and_supraorbital_canals /  not_in_contact in_contact, 196 ZHU191_Contact_of_supraorbital_and_infraorbital_canals /  in_contact_rostrally not_in_contact_rostrally, 197 ZHU192_Otic_canal /  runs_through_skull_roof_ follows_edge_of_skull_roof_, 198 ZHU193_Infraorbital_canal_follows_premaxillary_suture_ /  no yes, 199 'ZHU194 Sensory canal or pit-line associated with maxilla ' /  absent present, 200 ZHU195_Anterior_portion_of_preopercular_canal_ /  present absent, 201 ZHU197_Foramen_in_hyomandibular /  absent present, 202 ZHU198_Large_dermal_plates_forming_outer_dental_arcade_ /  only_with_denticles with_large_monolinear_tooth_row, 203 'ZHU199 Tooth-bearing median rostral' /  absent present, 204 ZHU200_Teeth_of_dentary_ /  reaching_anterior_end_of_dentary not_reaching_anterior_end, 205 ZHU203_Marginal_denticle_band_on_coronoids_ /  'broad band, at least posteriorly' 'narrow band with 2-4 denticle rows', 206 ZHU204_infradentary /  absent present, 207 ZHU205_Infradentary_foramina /  present absent, 208 ZHU206_Large_ventromesially_directed_flange_of_symphysial_region_of_mandible_ /  absent present, 209 ZHU207_Flange_like_extension_of_mandible_composed_of_prearticular_and_Meckelian_ossification /  absent present, 210 ZHU208_Strong_ascending_flexion_of_symphysial_region_of_mandible /  absent present, 211 ZHU209_Parasymphysial_plate /  detachable_tooth_whorl 'long with posterior corner, sutured to coronoid, denticulated or with tooth row' absent, 212 ZHU210_Anterior_end_of_prearticular_ /  far_from_jaw_symphysis near_jaw_symphysis, 213 'ZHU211 Prearticular - dentary contact ' /  present absent, 214 ZHU212_Meckelian_bone_exposed_immediately_anterior_to_first_coronoid /  yes no, 215 'ZHU213 Dermal plates on mesial (lingual) surfaces of Meckels cartilage and palatoquadrate' /  absent present, 216 ZHU214_Biconcave_glenoid_on_lower_jaw /  absent present, 217 ZHU217_Course_of_mandibular_canal_ /  not_passing_through_most_posterior_infradentary passing_through_most_posterior_infradentary, 218 ZHU218_Course_of_mandibular_canal_ /  passing_through_dentary not_passing_through_dentary, 219 ZHU220_Fenestra_ventrolateralis_ /  absent present common_ventral_fenestra_for_anterior_and_posterior_nostrils, 220 ZHU223_Developed_postorbital_cavity_ /  absent present, 221 ZHU225_Unconstricted_cranial_notochord /  absent present, 222 'ZHU226 Descending process of sphenoid (with its posterior extremity lacking periostegeal lining) ' /  absent present, 223 ZHU228_Hyoid_arch_articulation /  on_lateral_commissure on_otic_capsule_wall, 224 ZHU229_Opercular_suspension_on_braincase_ /  absent present, 225 ZHU235_Vomerine_fangs /  absent present, 226 ZHU236_Vomeral_area_with_grooves_and_raised_areas /  absent present, 227 ZHU237_Parasphenoid_ /  protruding_forward_into_ethmoid_region_of_endocranium behind_ethmoid_region, 228 ZHU238_Denticulated_field_of_parasphenoid_ /  without_spiracular_groove with_spiracular_groove, 229 ZHU242_Parasphenoid_denticle_field_with_anteriorly_divergent_lateral_margins /  absent present, 230 ZHU243_Parasphenoid_denticle_field_ /  terminates_at_or_anterior_to_level_of_foramina_for_internal_carotid_arteries extends_posterior_to_foramina_for_internal_carotid_arteries, 231 ZHU244_Presupracleithrum_ /  absent present, 232 ZHU245_Anocleithrum_ /  element_developed_as_postcleithrum element_developed_as_anocleithrum_sensu_stricto, 233 'ZHU250, GFB201 Endoskeletal supports in pectoral fin ' /  multiple_elements_articulating_with_girdle 'single element ("humerus") articulating with girdle', 234 'ZHU246 Dorsal cleithrum (AL of the Placodermi), ventral cleithrum (AVL of the Placodermi) and pectoral spine (SP of the Placodermi) ' /  not_fused fused, 235 ZHU247_Relationship_of_clavicle_to_cleithrum /  ascending_process_of_clavicle_overlapping_cleithrum_laterally 'ascending process of clavicle wrapping round anterior edge of cleithrum, overlapping it both laterally and mesially', 236 ZHU248_Triradiate_scapulocoracoid /  absent present, 237 ZHU249_Subscapular_foramen /  absent present, 238 ZHU251_Pectoral_propterygium /  absent present, 239 ZHU252_Pelvic_girdle_with_substantial_dermal_component_ /  yes no, 240 ZHU253_Pelvic_fin_spine_ /  absent present, 241 ZHU170_Number_of_sclerotic_plates /  four_or_less more_than_four, 242 ZHU221_Ethmoid_articulation_for_palatoquadrate_ /  placed_on_postnasal_wall extends_posteriorly_to_the_level_of_N.II, 243 ZHU215_Contact_between_palatoquadrate_and_dermal_cheek_bones_ /  continuous_contact_of_metapterygoid_and_autopalatine metapterygoid_and_autopalatine_contacts_separated_by_gap_between_commissural_lamina_of_palatoquadrate_and_cheek_bones, 244 ZHU216_Metapterygoid_with_developed_medial_ventral_protrusion /  absent present, 245 ZHU219_Internasal_pits /  absent undifferentiated_or_anterior_palatal_fossa 'shallow, paired pits with strong midline ridge' 'deep, peer-shaped pits', 246 DUPRET254_jaws /  absent present, 247 DUPRET255_optic_fissure /  present absent, 248 'LONG256 Central dermal skull bone (nuchal) with converging posterior pit-line canals and supraorbital canals' /  absent converging_but_not_meeting crossing_as_an_X_in_bone, 249 'LONG257 Deep, high supragnathal bone with durophagous occlusal surface' /  absent present, 250 'LONG258 Intromittent organ with one large J-shaped element' /  absent present, 251 'LONG259 Intromittent organ (''clasper'') consisting entirely of cartilage, formed from distal part of pelvic fin' /  absent present, 252 ZHU145_Fringing_fulcra_ /  absent present, 253 DFC76_Jugular_vein /  invested_in_otic_capsule_wall_posterior_to_the_postorbital_process lateral_wall_of_jugular_canal_incomplete_or_absent, 254 DFC93_Lateral_otic_process /  'below or anterior to orbit, on ventrolateral angle of braincase' posterior_to_orbit, 255 DFC94_Process_forming_part_or_complete_wall_of_jugular_groove_or_canal_projecting_from_otic_capsule_wall /  absent present, 256 ZHU224_Postorbital_pila_ascending_from_basipterygoid_process_to_postorbital_process /  absent present, 257 ZHU230_Posterior_postorbital_process_ /  absent present, 258 DFC6_Cosmine /  absent present, 259 'ZHU232 Otical process (an outgrowth from the lateral wall of the braincase penetrated by the branches of the r. oticus lateralis) ' /  absent present ; 
	MATRIX
	Osteostraci           000100100?010?0?10000--000-----0-0-------?----------00000000-?0000000-000?-?----0??00-00-?0000-??000000-0??--?--100-00000?0?-00---00??-----?0-------?-0??----0---------?------?--------------------?----------------------00??----------?--??0--1?--?01---0-0-0-?0?
	Galeaspida            0?00--??00101?0?1000?--000-------0-------?----------000000?0-?0000000-000?-?----0??01-00-?0000-0000-------?--?------00?--??--?----0???-----?0-------?-0??----0---------1------?--------------------?----------------------0???-------------------?--?01---0-0-0-?0?
	Parayunnanolepis      0??1??1?0?10?10-0-000010-0----0100-????????0??????????00????????0?1????????????????????????????????000010?????????0?1?010000?00---?00?-??---?012----??????????1????0-010-001-0?-1?-???0----?-???????0---?----0---??---??--0????0????0?0??0???0000????100???-?????0?
	Sinolepis             0?0???-???????0?0-0000?0-0----0??0-????????0??????????0?0???????001???0??????????????????-0????????000010?????????0?0??11?-0--0---?00????????01???????????????1????0-010-001-0--1???????????????0???0????????????????????????????-???????0?????????????0???????????
	Microbrachius         0?0??1??--?--?0?0?000010?----?01?0-?????0110????????????????????001???0??????????????????-0????????000010?????????0?01?11?-0--0---?00????????01???????????????1????0-010-001-0--1???????????????0???0????????0???????????????????-???????0?????-?????1?0010??????0?
	Bothriolepis          0000--?--?--?10-0-000010-0----0100-???---?10000??00?0?000???????0?????00???????????????????????????000010?????1--00-0?-11000-00---000?-0?---?012----??????????1????0-010-001-0?-10-???0----?-???????0---?----0---02---0?--0????0????0?0??0???0--0?00?1000??-?0???0?
	Pterichthyodes        0?0??-1?0???010-0-00??10-0?---0100-??0--???0??????????000???????0??????????????????????????????????000010?????1--00-01-11?00?00---000?-??---?012----??????????1????0-010-001-0?-1?-???0----?-???????0---?----0---??---??--????????????0??0???????????100010-?0???0?
	Remigolepis           ?10?-1-?0101000?0?000010?0----01?--?????0110?0????????0?0????????01???0??????????????????-0????????000010?????????0?0??111-0--0---?00????????01???????????????1????0-010-001-0--1?-?????????????0???0????????0???????????????????-???????0?????-0????1?00????????0?
	Diandongpetalichthys  000???????????1?0??0-0?1-?----????-?????????????????0??0?000??00100??-000???????0??????0?-0????????000?10???????1??????????1--?010??????????011???????????????0????0-0001011100-1?-?????????????03??0????????????????????????????-???????0????????????01?????????0?
	Quasipetalichthys     0?0???????????1?0??0-0?1??----0??-????????????????????1?????????100???0?0????????????????-0????????000?1???????????????????1--?010????????????1???????????????0????0-0001011100-1?-?????????????03??0????????????????????????????--??????0?????????????2?????????0?
	Lunaspis              000??110?101001?0?00000???---?0100-????????0??????????1??00?????000???0?0????????????????-0????????00001??????????1?1??00??1--0110?00?????????1???????????????0????0-00010111?0-1???????????????03??0????????????????????????????-???????0?????0?????1?2?????????0?
	Macropetalichthys     00?11?????????1?0-?00001-???????0???????????????????0011?0?000000?000-0000111-?0???10?00-?0000-?00?00??????????????????????1???010???????--?0?13----1?000????00????0-0001011100-1?-????----?-???030?0---?----0---??---??--?0???1??????0??0???????????1?2?????000100
	Wuttagoonaspis        0000??????????0?0-001010?0----0100-??1???110????????0?101000?0??000???000??????????????0?-0????????000011???????????1??0???1--0110??????????011???????????????0????0-00010011?0-1???????????????03??0????????????????????????????-???????0???????????1010????????0?
	Groenlandaspis        0001?11?0011110?0-001110-0----0100-??1???110??????????101????????00???0??????????????????-0????????000010?????????1?1??00001--0010?0?????????11??????????000??0????0-0001001011-1???????????????00??0????????0???????????????????-100????0????10?????1000????????0?
	Cowralepis            000???????????0?0-1?10-1-0????0110-0?10-0110?????00??1????????????????????????????????????0????????000110????????01?1?000001-000??1-00-??---??10----??????????0????0-00?1001111-1?-????----?-???010?0---?----0---02---00--????????????0??0????10?????1?00??-?????0?
	Gavinaspis            ?00???????????0?0-0010??-?????????????????????????????1????????01?????0?0?????????????????0????0??????????????????????????????????????????????10???????????????????????00?0110??1???????????-10??10?0--??????????????????????????????????????????????100??????0??0?
	Sigaspis              0???????01--010?0-00111?-?????010??????????????????????????????01??????????????????????????????????000010?????????1?1?0000?1?00010??0?????????10----??????????0????0-00?1001000?10-???0----?-11??10?0--??----0---??---??--????????????0??0????00?????1?00????????0?
	Dicksonosteus         00?11?1?0?????010-001111-0----0100-??1??0110000????001101000001010010-00000100?00??10000-0000000?0000001000?--10101????000?1-?00101???-??--?0?11----10000000?00????0-0001001011-10-???0----?-{0 1}1?01000---0----0---02---00--2100010010010?00000???010001000???1100100
	Buchanosteus          00?1??100010??010-001111-0----0110-??1--0?10010??0?001101000001010010-00000100?00??1000???0000-0100000011?0?--1?1???????00?1??0010????-??--?0?11----?0000000?00????0-0001001011-1?-????----?-????0??0---?----0---02---00--2100010010010??00???????00010?????0100100
	Parabuchanosteus      00011?1000101?0?0-001111-0----0110-??1--0110010??0?001101000001010010-00000100?00??1000???0000-0100000011?0?--1?1???????00?1??0010????-??--?0?1?----10000000?00????0-0001001011-1?-????----?-????0??0---?----0---02---00--2100010010010??00???????0001000???0100100
	Holonema              000111100011110?0?001110-0----0100-??1???110010?0?00??1?1????????00???0?0????????????????-0????????000011?0?--??101?11100001--011010?????????11???????????????0????0-0001001011-1???????????????00??0????????0???????????????????-????0?00?0??100????100000??????0?
	Coccosteus            000??1????????000-001111-0----0110-??10-0110??????00?11?1???????1?????00??????????????????0????????000011?0?--1?????1?000001-00010100?-??---??11----??????????0????0-0001001011-10-???0----?-01?000?0---?----0---02---00--????????????0??0????10??0??1000??-?????0?
	Incisoscutum          000111?-------0?0?001110-0----0110-??1???1100???0?00?11?1????????00???000????????????????-0????????00011110?-?0?101?111000?1--00101?1????????11??????????000??0????0-0001001011-1???????????????00??0????????0???????????????????-100?0?00?0??100????1?0000??????0?
	Eastmanosteus_call    000111---??-??0?0-00111?-0-----110-??1???1100??????0??101????????00???000????????????????-0????????00011110?--00101?11100001--0010101????????11??????????000??0????0-0001001011-1???????????????00??0????????0???????????????????-100?0?00?0??100????1?00?0??????0?
	Compagopiscis         00?111-------?0?0-00?110?-----?11????1???110????0?00?1?01????????00???000????????????????-0????????00001110?--00?01?11100001--0010101????????11??????????000??0????0-0001101011-1???????????????00??0????????0???????????????????-100?0?00?0??100????1?0000??????0?
	Materpiscis           00011??---?-??1?0?11-00??----??1??-??1??0110??0??0000?101000??00100?0?000????????????????-1????????000110?0??010100?1?100000--0???1?????????0?1?????1?????????0????0-0001101101-1???????????????04??0????????0???????????????????--???0?00?0??1??????1021????????0?
	Austroptyctodus       0001??1?01010?1?0-?1-00?-0----0110-0010-01100????000?01010?0????101?????????0?????????????????0??000001101-00000100?111001010?001011??-??--?0?13----??????????0????0-00?1000--1-1----------?-???04??0---?----0---??---0?--?????1??????0??0?????????0?1?2110??0???0?
	Campbellodus          000??11?01010?1?0-?1-00?-0----0100-0010-01100?0??000?0??????????1??????????????????????????????????000110???--10?0??1?1001010?00101?01-??---??13----??????????0????0-00?1000--1-1----------?-???04??0---?----0---??---00--?????1??????0??0????0???-0?1?21??-?0???0?
	Rhamphodopsis         000?????????0?1?0-?1-00?-0----0110-??10-01100????????0??????????1??????????????????????????????????00011??0?--10????111001010?0110?10?-??--???13----??????????0????0-00?100??01-1----------?-???04??0---?----0---??---0?--?????1??????0??0?????1?????1?2110??0???0?
	Brindabellaspis       00011?100?10??0?0-?000?1-?????010???????????????????0?000000000000000-00000110?00??10000-00000-0?0000????1-0001010??????0??1??0010???????--?0014????1??00????01????0-0001011100-1?-?????????-???030?0--??????????????-??--20???1?????????0?0????????0101????000010?
	Romundina             0001{0 1}?????????000-000010-?????010?????0--??000??????0100000000?010000-00000100100--11100-0000000100000110100??101?0?????00?1-?0010?????00???0113--??100000???01---00-?001-11000?10-0--0------11?04000--1?-0???????????????000001--1???--10-000???-0001000???1100100
	Entelognathus         000?????0101??0?0-01-111-110010101???1?????101?????00?1010?00000100???0000?1???0???????????000??10?000010??????????????00??1???010????0??--?0?10??????0?0?????0???00-00??011-00?100???00001?????????00???00-?110?02????????1?0010?????0??00?????0?0101?00???110?100
	Acanthodes            00012011001011-0110-?-0?00----10-0-1?0----0011101010?01?1??010?0111?0110110101011001101101011?001101---0-10100101100100001111001000010-??----?------?00?0---0?---------?------?----------------????0---00----0-?-0?---00--???01?--------0--?01111?-1?11---0-110000?
	Brachyacanthus        0?0??0??????10??100??-0?11000000-0-????---00??????????1?1??????????????????????????????????????????01-10-1010010?0??1?000111011110011?-??--?-?------?????-????---------?------?----?--????--?--?????---?????-0-?-???--??--??????---?----?--????1?????1?--????????0?
	Brochoadmones         010100100?111100110??-0?00----10-0-??1100-00??????????1?1??????????????????????????????????????????1---0-??????-?-??10000111111110011?-??--?-?------?????-????---------?------?----?--????--?--?????---?????-0-?-???--??--??????---?----?--??????????1?---0??????0?
	Cassidiceps           000??0??00101?0?10???-???111?100-0-??0----0???????????1?1??????????????????????????????????????????1---0-11?????????1?000111010100011?-??--?-?------?????-????---------?------?----?--????--?--?????---?????-0-?-???--??--??????---?----?--??????????1?--????????0?
	Cheiracanthus         00012011001010-?111??--?01111100-0-??0----0011001010?01?1?????????????????????01???????????????????1---0-1110010?1??10000111100100001?-??--?-?------?????-????---------?------?----?--????--?--?????---?????-0-?-???--??--??????---?----?--????11??1?1?---0??????0?
	Climatius             000100??000110-?10000-0?11000000-0-??1100-0011?00010?0??1??????????????????????????????????????????01-10-1000010?0??1?000111011110011?-??----?------?????---??---------?------?----?--?--------?????---???---0-?-???--00--??????------?-?--????11??1?1?--??-?????0?
	Culmacanthus          ?00??0??0010101?100??-1?00----00-0-????---?0????????????1??????????????????????????????????????????01-10-10?0010?0??10?00111100100011?-??----?------?????-????---------0------?----?--????--?--?????---?????-0-?-???--??--??????---?----?--????1?????1?---0-?????0?
	Euthacanthus          0001001?001110-0100??-0?01111100-0-??1100-00?????????0??1??????????????????????????????????????????0-110-1110010????10000111011100011?-??--?-?------?????-????---------?------?----?--????--?--?????---?????-0-?-???--??--??????---?----?--????1?????1?---0??????0?
	Gladiobranchus        00012011001011-?100??-0101000100-0-??0----00?????1??????1??????????????????????????????????????????1---0-100100010??10000111111110?11?-??--?-?------?????-????---------?------?----?--????--?--?????---?????-0-?-???--??--??????---?----?--????1?????1?---0??????0?
	Homalacanthus         000??0??001011?0111??--?00--1?00-0-??0----00110010?0?01?1??????011????1?1?????01???????????1?????1?1---0-1110010?1??100001111001000010-??--?-?------?????-????---------?------?----?--????--?--?????---?????-0-?-???--??--????1?---?----?--?????1??1?1?---0??1???0?
	Ischnacanthus         000??0??001010-01000?-0?01101100-0-??110111011100010?0??1??????????????????????????????????????????1---0-1110011?1??10000111100100011?-??--?-?------?????-????---------?------?----?--????--?--?????---?????-0-?-???--??--??????---?----?--???11???1?1?---0??1???0?
	Kathemacanthus        010100100?011?-?110??-0?00----00-0-??0----0-?1???000??1?1??????0???????0???????????????????????????1---0-??????-?0??1?000111111100011?--?----?------?????-????---------?------?----?--????--?--?????---?????-0-?-???--??--??????---?----?--???11???1?1?--??-?????0?
	Lupopsyrus            000??100?0??20???1???????1010?00?0???00?0?00???????????????????????????????????????????????????????1???0-10??????1??10-00111111110011?-??--?-?------?????-????---------?------?----?--????--?--?????---?????-0-?-???--??--??????---?----?--????1?????1?---0??????0?
	Mesacanthus           000??0???0?0100?101??--101110000-0-??0----0011??00???01?1?????????????????????0????????????????????1---0-111001?0???10000111010100001?-??--?-?------?????-????---------?------?----?--????--?--?????---?????-0-?-???--??--??????---?----?--?????1??1?1?---0??????0?
	Obtusacanthus         010121000?0120-?110??-0?0?0???0??0-??0----00????????????1??????????????????????????????????????????1---0-??????-?-??1?000111?01110011????--?-?------?????-????---------?------?----?--????--?--?????---?????-0-?-???--??--??????---?----?--??????????1?--????????0?
	Parexus               000??1100???10??100??-0?11000000-0-??1100-00?????????0??1??????????????????????????????????????????01-10-1010010?0??10000111111110011?-??--?-?------?????-????---------?------?----?--????--?--?????---?????-0-?-???--??--??????---?----?--????1?????1?---0??????0?
	Poracanthodes         0001001000101???10???-0????????0?????110111011??00?????????????????????????????????????????????????1---0-1110011????1?000111?00100011????--?-?------?????-????---------?------?----?--?--------?????---???---0-?-???--0?--??????---?--?-?--????1??-1?1?--??-?????0?
	Promesacanthus        0001?01101101?0?101??--101110000-0-??0----0011???010??1?1??????????????????????1???????????????????1---0-111000001??1?000111011100001?-??--?-?------?????-????---------?------?----?--????--?--?????---?????-0-?-???--??--??????---?----?--????????1?1?--????????0?
	Ptomacanthus          ?00???1?00111???100??-0101?0001??????1100-00110000???01?10??0????0????0???0?000?????????????????10?011-0-100001010??10000111011110011????----?------??0?0---??---------?------?----?--?--------?????---???---0-?-???--0?--??????------?-?--????1??-1?1?---0-?????0?
	Diplacanthus          0101?011001010?0100??-0?00----0??0-??0--0-10?????1??????1??????????????????????????????????????????00110-110100000??10000111110100011?-??----?------?????-????---------?------?----?--?--------?????---???---0-?-???--0?--??????---?--?-?--????11????1?---0-?????0?
	Rhadinacanthus        000??????????????????????0100?0??????0?????0???????????????????????????????????????????????????????????0-1?11????1??10-00111111110011????--?-?------?????-????---------?------?----?--????--?--?????---?????-0-?-???--??--??????---?----?--????1?????1?---0??????0?
	Tetanopsyrus          00012011001010-?110??-0?00----00-0-??10-0?10010001????1?1??????????????????????????????????????????1---0-100001001??10000111000110011?-??----?------?????-????---------?------?----?--?-----?--?????---???---0-?-???--00--??????---?--?-?--????1???1?1?---0-?????0?
	Vernicomacanthus      000?????????11????????0??1000010??-??11?0?00???????????????????????????????????????????????????????01--0-100001??1??10-00111111110011???0--?-?------?????-????---------?------?----?--????--?--?????---?????-0-?-???--??--??????---?----?--????1?????1?---0??????0?
	Cladodoides           110???????????-????---?-?????????????111?-0011?00???1010???0000011010100001011111001101111101010001??????????????????????????????????????--?-?------1??00-????---------?------?----?--????-----?????---?????-0-?-???--0?--20??1?---?--?-?--???????-1011--???11?00??
	Akmonistion           1001210?0-??21-?1?1-----00----10-0-?01110-0011?000?0101010?01001110101100??01111?001??110110100?0011---0-1-001101110110001001000000000-0?----?------??000---??---------?------?----------------?????---?0----0-?-??---0?--20??1?--------0--??1?0?0-1011--01-111?00?
	Cobelodus             1101?1??0-????-?1?1-----00----10-0-001110-0011?00010101?1??01000111101101010111110011011011010000011---0-1-00110111011000000-00---0000-??--?-?------1?000-????---------?------?----?--????--?--?????---?????-0-?-???--??--2??0??---?----?--????????101?--01?1100?0?
	Cladoselache          110121100-??2?-?1?1-----00----10-0-?01110-00110000?0?01?10?0??0111????10???01111???????1?1?010??10?1---0-1-00110101010000100000?000000-??--?-?------?????-????---------?------?----?--????--?--?????---?0???-0-?-???--??--????1?---?----?--???10???1?11---0??11??0?
	Chondrenchelys        1101210?00??-1-?1?1-----00----00-0-??1100-0011?00011001110?0?000110??-111??00????????????0?10?0?0011---0-1-00110100-11000000-00---000?-??--?-?------?????-????---------?------?----?--????--?--?????---?????-0-?-???--??--??????---?----?--????????1?11--01??10??0?
	Debeerius             1101210?0???-1-?1?1-----00----00-0-00101?-0001?000?1001110?0?0?0111??-111?100?10??????10-0100?0?00?1---0-1-00110100011?001-01001000100-??--?-?------?????-????---------?------?----?--????--?--?????---?????-0-?-???--??--??????---?----?--??01????1?1?--01??10??0?
	Doliodus              1?0???100?????-?1??---0-?0----?0-0-??1110-0011??????101010?00?00010???00???01111?00????11??01000?0????-????????????????00??1???11?????-??----?------???00---??---------?------?----?--?--------?????---???---0-?-???--0?--20??1?------?-?--???1???-1011--??-111?00?
	Hamiltonichthys       1101210?00?120-?110---0-00----10-0-0?1110-0001?0?010101?11?00??0110??-?0??????1????????110?0001??011---0-1-000101000110001001001010110-??----?------???0?---??---------?------?----?--?--------?????---???---0-?-???--00--?0??1?------?-?--??1?0???1011--?1-110?00?
	Onychoselache         1101?11?0-01-0-?1?1-----00----?0-0-??1110-0001?0?0?0101?1??0????11?????0???????0??????????????1????1---0-1-100101000110001001001010110???--?-?------?????-????---------?------?----?--????--?--?????---?????-0-?-???--??--??????---?----?--??11????1?11--01-?????0?
	Orthacanthus          110121????????-?1??---0-?0----10-0-001110-00111000101010?1?00000110101000010111110011011111010100011---0-1-0011011??11000100?00??00-10???--?-?------?????-????---------?------?----?--????--?--?????---?0???-0-?-???--??--????1?---?----?--????????1?11--01?111??0?
	Pucapampella          110???????????-????---?-??????????????????????????????1????000001101?1100?1010011001?0?101011?00100??????????????????????????????????????--?-??-----1??00-?????--------?-??????----?--????-----?????---?????-0-?-???--??--20??1?---?--?-?--??????????11--???111?00?
	Tamiobatis            1101??1-0-01??-?11?---0-?????????????1110-0011?000??101??0?000001101010000101111?001???111101000001?---??????1???????????1??1??110???0???--?-?------??000-????---------?------?----?--????--?--?????---?????-0-?-???--??--2??01?---?----?--????1???101?--???1110?0?
	Tristychius           1101211?0-??-?-?1?1-----00----00-0-?01110-0001?0?010101010?000001101?-1000?001-0?001?????11000?10011---0-1-001101000110001001001010110-??--?-?------?????-????---------?------?----?--????--?--?????---?????-0-?-???--??--??????---?----?--??110???1?11--01?111??0?
	Lophosteus            ???12?101?????0?0-?????????????????????????1?????????????????????????????????????????????????????????????????????????????????????????????-??????????????????0????????????????????????????????????????????0????????0??????????????????????????????????1?--????????0?
	Dialipina             0????0?011011?0?0-01-101??????0??10??1?-00?1??????????1?1??????????????0???????????????????????????00110-???????????10000000-00--??11?1????1??0-1???????????0??10?0{0 1}?00?11???-??00????????0???01010?0????10??11??0??????1????????????????00????0?????1?---0??????0?
	Ligulalepis           001???10??????1?0-?1-1??????????????????????????????0?101010?1?011010010??00?00010011?1100011???????????????????????????????????????????????0??-????10?1????0??????0?0??10???-??0????????????00?000?0????1?????????????????0?00??????????????????????11--???110100?
	Cheirolepis           00012010101012110-01-110-1100101011??10-001111?10000?11?10??????11????10?????00??00????????1???????00110-?????1???1010000000-00---001?000--1?10-0000?0??10100?01000100001110--?100010010{0 1}002?0?0000100100100011000200?11000?????0?001?{0 1}00101?1100?11?11---01?????0?
	Howqualepis           ?????0?0110112110-01-110-1100101011?1110101111?1??00?11?10?0110?111???101?????0????????????111???1000110-?-???1??01110000000-00---?011010010000-0000?00?11110?011000100001100-?10001001?11000?0000010010011?011001200?1?000?0?00?0011110010??1100?1101?---01?10??0?
	Mimipiscis            00112010110112110-01-110-11001010111110-0011111100000111101011001111101011001000100111110001110111000110-0----1-001110000000-00---0011010010000-00000001101100011000100001100-?100010010111000100001001011000110002001110000000000010110010101100011011---011101000
	Moythomasia           00112010110112110-01-11?-1100101011?110-0011111100000111101011001111101011001000100111110001110111000110-0----1-001110000000-00---0011010010000-00000001111100011000100001100-?100010010111000100001001011{0 1}00110002001??0000000000011110010101100011011---01110?00?
	Osorioichthys         00?120?0????1?110-01-11?-1100101011??1???0?1??????????1????????????????????????????????????????????00110-??????????????00??0-00---????0100???00-0?00????????0?011000100?101????10001??1?1100???0000?00?0?10??110?02?????00????????????10?10?????0????1?--????????0?
	Meemannia             00112?????????1?0-?1-1???????????????1?-0011?????000???????0?????????01????0????1??11??11??11??1????????????????????????????????????????????0?0???0????1????0??????0??0?10????????????????????0?010??????1???10??????????????????????????????????????1?--????10?01?
	Guiyu                 001120101101121?0-01-110-1100101010??11-1011?????000011?10?1???01001??10?1???00????????????1???????001110?--?-1?????1??001?1000100?11?10001?111-0001?????00000010001000100110-?0001100000000?001000?0?10?1111110010110111?0010???0100011?00???01?1??311--??????100?
	Psarolepis            00112?101001?21?0-01-?10-????????????11?1011?????000011010?1?10010011?10?1?0?00?1001???100011??????00?1??????-1??01?????01?10?0100?????0001?11?-00011001?000000??10???0100?10-??01010??1110010110000?010?1111101010110111100100??01000??0{0 1}000101?1??311--???1101010
	Achoania              00112?????????1?0-????10??????????????1?1?11??????0?011010?1??00100???1??????0?????????????1???????00?1???????????1????????????????????0????11????0?1?????00?0???10???01??????????0????100?????1010???1??111?10101011011??0011???01010??0????1???1??311--??????1?1?
	Onychodus             00112010010012100-01-111-1100?01010?111010111110??00?11?10111?001001-?1011???00?1001???????111?????00110-0----1-000?10000000-00---011?100--1111-000000?0?010??000001010?10110-?000101101000011110?100011010111100101101111001000?01000011100001011?1311---001100?0?
	Miguashaia            0??120??010112100-01-111-1????01?10??10-0?111??0??00?11?1???????1??????????????????????????????????00110-???????????10???000???--???1??00--1??1---00??????????000?010?0?10110-?000?0110?0?-??11?021??0?1?100011110211?1110??1?????????01??0???101????1?---00?????0?
	Styloichthys          00112?101101?2100-01-11?-????????????11??011?????000011110?1?1001101?01011?00?0?1101?????0?1100101000110-0----1-000-???????0???????????0?11?111-11??111?001000???0????00?0110-??01?0010??00110111200?101?101?100100110??1110110??00011??111110???0??211--???110?01?
	Diabolepis            00112?????????1?0-?1-1???????????????10-0011?????000011?10?0?100110???101??0?00?1??11??????11?????????????????????????????????????????-00???011-??--0????01011?001110?0010??????0?1????000?11011110?11???100-11000210???1110?00?010111???????????0??011--???110?010
	Youngolepis           00112?101101?2100-01-11?-?????0101???11??01111???000011110?011001101101011?0000011011111?001110101000110-0----1-000-???????0??????????00111?011-111101000010?1?0011???0010110-?0011001000001101111001101?1000101100110??1110110?1101{0 1}1??111110???0?1211--???110?011
	Powichthys            00112?10110112100-01-11?-1100?0101???11??011?????000011110?111001101??101??0?00??10????????1110?01000110-??????????????????0??????????00111?011-1111011?0010110001110101101????00?10??00000110111100010??1010101000110??1110110?101101011111101??0??211--???110?011
	Porolepis             00112010110112100-01-110-110?101010?1110101111100000011110?11?0011011?1011?0000??101??1????111??01?00110-0----1-000?10000000-00---?11?001101110-??110???0010100??00???0??0110-??0??0???0000?111111100?0111?1011??0011?1111101?00???1???111???010??11211---00110001?
	Kenichthys            00112?101101??100-01-11?-??00101010??10--011?????000011??0?1?100110???1011????0??11????????11??????00110-0----1-000-???????0??????????00110?111-11010????020?0??0111010010110-?0011001000001101112100101?1000111001110??111010???000010??1???????0??111--????1??01?
	Osteolepis            00112010110112100-01-11?-1100101010??10-001111?????0011110?1?10011011?1011?00?0011?1111??0?11?0101000110-???????????10000000-00---?11100?1011-1-??0?01100020100001-1010000110-?000-???????????????1?????11???11???1?????111010001000000111111?1010?1111---001100010
	Gogonasus             001120100101?2100-01-110-1101?010101?10-001111100000011110111010110110101100000??1111?1????1110101000110-?????????0?????0??0??????0?1??0110?1-1-1?0?01100020100001-1010000110-?000-??000000??????21?????1????1????1?????111010001000000?11111?101011111--??01100010
	Eusthenopteron        00112010010112100-01-110-11001010101110-001111100000011110111100110110101100000?1111111100?1110101000110-0------000-10-00000-00---0111001--11-1-1?0?01100020?00001-1010000110-?000-??000000??????21?????1????11???1?????1110100010000001111110101011111---001100000

;

END;
BEGIN NOTES;

	SUT   TAXA = Taxa TAXON = 3 NAME = color INTEGER = 0;
	SUT   TAXA = Taxa TAXON = 4 NAME = color INTEGER = 0;
	SUT   TAXA = Taxa TAXON = 5 NAME = color INTEGER = 0;
	SUT   TAXA = Taxa TAXON = 6 NAME = color INTEGER = 0;
	SUT   TAXA = Taxa TAXON = 7 NAME = color INTEGER = 0;
	SUT   TAXA = Taxa TAXON = 8 NAME = color INTEGER = 0;
	SUT   TAXA = Taxa TAXON = 9 NAME = color INTEGER = 0;
	SUT   TAXA = Taxa TAXON = 10 NAME = color INTEGER = 0;
	SUT   TAXA = Taxa TAXON = 11 NAME = color INTEGER = 0;
	SUT   TAXA = Taxa TAXON = 12 NAME = color INTEGER = 0;
	SUT   TAXA = Taxa TAXON = 13 NAME = color INTEGER = 0;
	SUT   TAXA = Taxa TAXON = 14 NAME = color INTEGER = 0;
	SUT   TAXA = Taxa TAXON = 15 NAME = color INTEGER = 0;
	SUT   TAXA = Taxa TAXON = 17 NAME = color INTEGER = 0;
	SUT   TAXA = Taxa TAXON = 18 NAME = color INTEGER = 0;
	SUT   TAXA = Taxa TAXON = 19 NAME = color INTEGER = 0;
	SUT   TAXA = Taxa TAXON = 20 NAME = color INTEGER = 0;
	SUT   TAXA = Taxa TAXON = 21 NAME = color INTEGER = 0;
	SUT   TAXA = Taxa TAXON = 22 NAME = color INTEGER = 0;
	SUT   TAXA = Taxa TAXON = 23 NAME = color INTEGER = 0;
	SUT   TAXA = Taxa TAXON = 24 NAME = color INTEGER = 0;
	SUT   TAXA = Taxa TAXON = 25 NAME = color INTEGER = 0;
	SUT   TAXA = Taxa TAXON = 26 NAME = color INTEGER = 0;
	SUT   TAXA = Taxa TAXON = 27 NAME = color INTEGER = 0;
	SUT   TAXA = Taxa TAXON = 28 NAME = color INTEGER = 0;
	SUT   TAXA = Taxa TAXON = 29 NAME = color INTEGER = 0;
	SUT   TAXA = Taxa TAXON = 30 NAME = color INTEGER = 0;
	SUT   TAXA = Taxa TAXON = 31 NAME = color INTEGER = 0;
	SUT   TAXA = Taxa TAXON = 32 NAME = color INTEGER = 0;
	SUT   TAXA = Taxa TAXON = 33 NAME = color INTEGER = 0;

	SU  T = 2 C = 2 N = color I = 6;

	SU  T = 30 C = 10 N = color I = 6;
	SU  T = 79 C = 10 N = color I = 6;

	SU  T = 79 C = 12 N = color I = 6;

	SU  T = 55 C = 14 N = color I = 6;

	SU  T = 5 C = 15 N = color I = 6;
	SU  T = 9 C = 15 N = color I = 6;
	SU  T = 30 C = 15 N = color I = 6;

	SU  T = 55 C = 23 N = color I = 6;

	SU  T = 11 C = 24 N = color I = 6;
	SU  T = 26 C = 24 N = color I = 6;
	SU  T = 27 C = 24 N = color I = 6;
	SU  T = 28 C = 24 N = color I = 6;
	SU  T = 29 C = 24 N = color I = 6;

	SU  T = 55 C = 28 N = color I = 6;

	SU  T = 55 C = 29 N = color I = 6;

	SU  T = 55 C = 30 N = color I = 6;

	SU  T = 55 C = 32 N = color I = 6;

	SU  T = 80 C = 34 N = color I = 4;

	SU  T = 55 C = 35 N = color I = 6;
	SU  T = 80 C = 35 N = color I = 4;

	SU  T = 80 C = 36 N = color I = 4;

	SU  T = 80 C = 37 N = color I = 4;

	SU  T = 80 C = 38 N = color I = 4;

	SU  T = 80 C = 39 N = color I = 4;

	SU  T = 80 C = 40 N = color I = 4;

	SU  T = 80 C = 41 N = color I = 4;

	SU  T = 80 C = 42 N = color I = 4;

	SU  T = 80 C = 43 N = color I = 4;

	SU  T = 80 C = 44 N = color I = 4;

	SU  T = 80 C = 45 N = color I = 4;

	SU  T = 80 C = 46 N = color I = 4;

	SU  T = 80 C = 47 N = color I = 4;

	SU  T = 80 C = 48 N = color I = 4;

	SU  T = 80 C = 49 N = color I = 4;

	SU  T = 80 C = 50 N = color I = 4;

	SU  T = 80 C = 51 N = color I = 4;

	SU  T = 80 C = 52 N = color I = 4;

	SU  T = 80 C = 53 N = color I = 4;

	SU  T = 80 C = 54 N = color I = 4;

	SU  T = 21 C = 55 N = color I = 6;
	SU  T = 80 C = 55 N = color I = 4;

	SU  T = 80 C = 56 N = color I = 4;

	SU  T = 80 C = 57 N = color I = 4;

	SU  T = 80 C = 58 N = color I = 4;

	SU  T = 80 C = 59 N = color I = 4;

	SU  T = 80 C = 60 N = color I = 4;

	SU  T = 80 C = 61 N = color I = 4;

	SU  T = 80 C = 62 N = color I = 4;

	SU  T = 80 C = 63 N = color I = 4;

	SU  T = 80 C = 64 N = color I = 4;

	SU  T = 4 C = 65 N = color I = 6;
	SU  T = 5 C = 65 N = color I = 6;
	SU  T = 9 C = 65 N = color I = 6;
	SU  T = 10 C = 65 N = color I = 6;
	SU  T = 11 C = 65 N = color I = 6;
	SU  T = 26 C = 65 N = color I = 6;
	TEXT   TAXON = 30 CHARACTER = 65 TEXT = 'coded as "1" in previous version (cc Davis et al)';
	SU  T = 80 C = 65 N = color I = 4;

	SU  T = 80 C = 66 N = color I = 4;

	SU  T = 3 C = 67 N = color I = 6;
	SU  T = 32 C = 67 N = color I = 6;
	SU  T = 80 C = 67 N = color I = 4;

	SU  T = 80 C = 68 N = color I = 4;

	SU  T = 80 C = 69 N = color I = 4;

	SU  T = 80 C = 70 N = color I = 4;

	SU  T = 4 C = 71 N = color I = 6;
	SU  T = 5 C = 71 N = color I = 6;
	SU  T = 8 C = 71 N = color I = 6;
	SU  T = 16 C = 71 N = color I = 6;
	SU  T = 80 C = 71 N = color I = 4;
	SU  T = 90 C = 71 N = color I = 6;

	SU  T = 80 C = 72 N = color I = 4;

	SU  T = 32 C = 73 N = color I = 6;
	SU  T = 80 C = 73 N = color I = 4;

	SU  T = 80 C = 74 N = color I = 4;

	SU  T = 80 C = 75 N = color I = 4;

	SU  T = 80 C = 76 N = color I = 4;

	SU  T = 80 C = 77 N = color I = 4;

	SU  T = 80 C = 78 N = color I = 4;

	SU  T = 80 C = 79 N = color I = 4;

	SU  T = 80 C = 80 N = color I = 4;

	SU  T = 80 C = 81 N = color I = 4;

	SU  T = 80 C = 82 N = color I = 4;

	SU  T = 80 C = 83 N = color I = 4;

	SU  T = 80 C = 84 N = color I = 4;

	SU  T = 80 C = 85 N = color I = 4;

	SU  T = 80 C = 86 N = color I = 4;

	SU  T = 80 C = 87 N = color I = 4;

	SU  T = 80 C = 88 N = color I = 4;

	SU  T = 80 C = 89 N = color I = 4;

	SU  T = 80 C = 90 N = color I = 4;

	SU  T = 80 C = 91 N = color I = 4;

	SU  T = 80 C = 92 N = color I = 4;

	SU  T = 80 C = 93 N = color I = 4;

	SU  T = 80 C = 94 N = color I = 4;

	SU  T = 80 C = 95 N = color I = 4;

	SU  T = 80 C = 96 N = color I = 4;

	SU  T = 80 C = 97 N = color I = 4;

	SU  T = 80 C = 98 N = color I = 4;

	SU  T = 80 C = 99 N = color I = 4;

	SU  T = 55 C = 100 N = color I = 6;
	SU  T = 80 C = 100 N = color I = 4;

	SU  T = 7 C = 101 N = color I = 6;
	SU  T = 55 C = 101 N = color I = 6;
	SU  T = 80 C = 101 N = color I = 4;

	SU  T = 55 C = 102 N = color I = 6;
	SU  T = 78 C = 102 N = color I = 6;
	SU  T = 80 C = 102 N = color I = 4;

	SU  T = 55 C = 103 N = color I = 6;
	SU  T = 80 C = 103 N = color I = 4;

	SU  T = 80 C = 104 N = color I = 4;

	SU  T = 80 C = 105 N = color I = 4;

	SU  T = 80 C = 106 N = color I = 4;

	SU  T = 55 C = 107 N = color I = 6;
	SU  T = 80 C = 107 N = color I = 4;

	SU  T = 55 C = 108 N = color I = 6;
	SU  T = 80 C = 108 N = color I = 4;

	SU  T = 80 C = 109 N = color I = 4;

	SU  T = 55 C = 110 N = color I = 6;
	SU  T = 80 C = 110 N = color I = 4;

	SU  T = 55 C = 111 N = color I = 6;
	SU  T = 80 C = 111 N = color I = 4;

	SU  T = 80 C = 112 N = color I = 4;

	SU  T = 80 C = 113 N = color I = 4;

	SU  T = 80 C = 114 N = color I = 4;

	SU  T = 80 C = 115 N = color I = 4;

	SU  T = 80 C = 116 N = color I = 4;

	SU  T = 80 C = 117 N = color I = 4;

	SU  T = 80 C = 118 N = color I = 4;

	SU  T = 80 C = 119 N = color I = 4;

	SU  T = 80 C = 120 N = color I = 4;

	SU  T = 80 C = 121 N = color I = 4;

	SU  T = 80 C = 122 N = color I = 4;

	SU  T = 80 C = 123 N = color I = 4;

	SU  T = 1 C = 124 N = color I = 6;
	SU  T = 9 C = 124 N = color I = 6;
	SU  T = 12 C = 124 N = color I = 6;
	SU  T = 15 C = 124 N = color I = 6;
	SU  T = 17 C = 124 N = color I = 6;
	SU  T = 18 C = 124 N = color I = 6;
	SU  T = 19 C = 124 N = color I = 6;
	SU  T = 22 C = 124 N = color I = 6;
	SU  T = 27 C = 124 N = color I = 6;
	SU  T = 28 C = 124 N = color I = 6;
	SU  T = 29 C = 124 N = color I = 6;
	SU  T = 30 C = 124 N = color I = 6;
	SU  T = 31 C = 124 N = color I = 6;
	SU  T = 32 C = 124 N = color I = 6;
	SU  T = 78 C = 124 N = color I = 6;
	SU  T = 79 C = 124 N = color I = 6;
	SU  T = 80 C = 124 N = color I = 4;

	SU  T = 80 C = 125 N = color I = 4;

	SU  T = 80 C = 126 N = color I = 4;

	SU  T = 80 C = 127 N = color I = 4;

	SU  T = 9 C = 128 N = color I = 6;
	SU  T = 11 C = 128 N = color I = 6;
	SU  T = 13 C = 128 N = color I = 6;
	SU  T = 15 C = 128 N = color I = 4;
	SU  T = 21 C = 128 N = color I = 6;
	SU  T = 23 C = 128 N = color I = 6;
	SU  T = 26 C = 128 N = color I = 6;
	SU  T = 28 C = 128 N = color I = 6;
	SU  T = 30 C = 128 N = color I = 6;
	SU  T = 32 C = 128 N = color I = 6;
	SU  T = 80 C = 128 N = color I = 4;

	SU  T = 9 C = 129 N = color I = 6;
	SU  T = 10 C = 129 N = color I = 6;
	SU  T = 11 C = 129 N = color I = 6;
	SU  T = 12 C = 129 N = color I = 6;
	SU  T = 13 C = 129 N = color I = 6;
	SU  T = 14 C = 129 N = color I = 6;
	SU  T = 15 C = 129 N = color I = 6;
	SU  T = 17 C = 129 N = color I = 6;
	SU  T = 18 C = 129 N = color I = 6;
	SU  T = 19 C = 129 N = color I = 6;
	SU  T = 20 C = 129 N = color I = 6;
	SU  T = 21 C = 129 N = color I = 6;
	SU  T = 22 C = 129 N = color I = 6;
	SU  T = 23 C = 129 N = color I = 6;
	SU  T = 24 C = 129 N = color I = 6;
	SU  T = 25 C = 129 N = color I = 6;
	SU  T = 26 C = 129 N = color I = 6;
	SU  T = 27 C = 129 N = color I = 6;
	SU  T = 28 C = 129 N = color I = 6;
	SU  T = 29 C = 129 N = color I = 6;
	SU  T = 30 C = 129 N = color I = 6;
	SU  T = 31 C = 129 N = color I = 6;
	SU  T = 32 C = 129 N = color I = 6;
	SU  T = 80 C = 129 N = color I = 4;

	SU  T = 9 C = 130 N = color I = 6;
	SU  T = 12 C = 130 N = color I = 6;
	SU  T = 15 C = 130 N = color I = 6;
	SU  T = 17 C = 130 N = color I = 6;
	SU  T = 18 C = 130 N = color I = 6;
	SU  T = 19 C = 130 N = color I = 6;
	SU  T = 20 C = 130 N = color I = 6;
	SU  T = 22 C = 130 N = color I = 6;
	SU  T = 23 C = 130 N = color I = 6;
	SU  T = 26 C = 130 N = color I = 6;
	SU  T = 27 C = 130 N = color I = 6;
	SU  T = 28 C = 130 N = color I = 6;
	SU  T = 29 C = 130 N = color I = 6;
	SU  T = 30 C = 130 N = color I = 6;
	SU  T = 31 C = 130 N = color I = 6;
	SU  T = 32 C = 130 N = color I = 6;
	SU  T = 80 C = 130 N = color I = 4;

	SU  T = 15 C = 131 N = color I = 4;
	SU  T = 80 C = 131 N = color I = 4;

	SU  T = 80 C = 132 N = color I = 4;

	SU  T = 80 C = 133 N = color I = 4;

	SU  T = 80 C = 134 N = color I = 4;

	SU  C = 135 N = color I = 4;
	SU  T = 1 C = 135 N = color I = 4;
	SU  T = 2 C = 135 N = color I = 4;
	SU  T = 3 C = 135 N = color I = 4;
	SU  T = 4 C = 135 N = color I = 4;
	SU  T = 5 C = 135 N = color I = 4;
	SU  T = 6 C = 135 N = color I = 4;
	SU  T = 7 C = 135 N = color I = 4;
	SU  T = 8 C = 135 N = color I = 4;
	SU  T = 9 C = 135 N = color I = 4;
	SU  T = 10 C = 135 N = color I = 4;
	SU  T = 11 C = 135 N = color I = 4;
	SU  T = 12 C = 135 N = color I = 4;
	SU  T = 13 C = 135 N = color I = 4;
	SU  T = 14 C = 135 N = color I = 4;
	SU  T = 15 C = 135 N = color I = 4;
	SU  T = 16 C = 135 N = color I = 4;
	SU  T = 17 C = 135 N = color I = 4;
	SU  T = 18 C = 135 N = color I = 4;
	SU  T = 19 C = 135 N = color I = 4;
	SU  T = 20 C = 135 N = color I = 4;
	SU  T = 21 C = 135 N = color I = 4;
	SU  T = 22 C = 135 N = color I = 4;
	SU  T = 23 C = 135 N = color I = 4;
	SU  T = 24 C = 135 N = color I = 4;
	SU  T = 25 C = 135 N = color I = 4;
	SU  T = 26 C = 135 N = color I = 4;
	SU  T = 27 C = 135 N = color I = 4;
	SU  T = 28 C = 135 N = color I = 4;
	SU  T = 29 C = 135 N = color I = 4;
	SU  T = 30 C = 135 N = color I = 4;
	SU  T = 31 C = 135 N = color I = 4;
	SU  T = 32 C = 135 N = color I = 4;
	SU  T = 33 C = 135 N = color I = 4;
	SU  T = 34 C = 135 N = color I = 4;
	SU  T = 35 C = 135 N = color I = 4;
	SU  T = 36 C = 135 N = color I = 4;
	SU  T = 37 C = 135 N = color I = 4;
	SU  T = 38 C = 135 N = color I = 4;
	SU  T = 39 C = 135 N = color I = 4;
	SU  T = 40 C = 135 N = color I = 4;
	SU  T = 41 C = 135 N = color I = 4;
	SU  T = 42 C = 135 N = color I = 4;
	SU  T = 43 C = 135 N = color I = 4;
	SU  T = 44 C = 135 N = color I = 4;
	SU  T = 45 C = 135 N = color I = 4;
	SU  T = 46 C = 135 N = color I = 4;
	SU  T = 47 C = 135 N = color I = 4;
	SU  T = 48 C = 135 N = color I = 4;
	SU  T = 49 C = 135 N = color I = 4;
	SU  T = 50 C = 135 N = color I = 4;
	SU  T = 51 C = 135 N = color I = 4;
	SU  T = 52 C = 135 N = color I = 4;
	SU  T = 53 C = 135 N = color I = 4;
	SU  T = 54 C = 135 N = color I = 4;
	SU  T = 55 C = 135 N = color I = 4;
	SU  T = 56 C = 135 N = color I = 4;
	SU  T = 57 C = 135 N = color I = 4;
	SU  T = 58 C = 135 N = color I = 4;
	SU  T = 59 C = 135 N = color I = 4;
	SU  T = 60 C = 135 N = color I = 4;
	SU  T = 61 C = 135 N = color I = 4;
	SU  T = 62 C = 135 N = color I = 4;
	SU  T = 63 C = 135 N = color I = 4;
	SU  T = 64 C = 135 N = color I = 4;
	SU  T = 65 C = 135 N = color I = 4;
	SU  T = 66 C = 135 N = color I = 4;
	SU  T = 67 C = 135 N = color I = 4;
	SU  T = 68 C = 135 N = color I = 4;
	SU  T = 69 C = 135 N = color I = 4;
	SU  T = 70 C = 135 N = color I = 4;
	SU  T = 71 C = 135 N = color I = 4;
	SU  T = 72 C = 135 N = color I = 4;
	SU  T = 73 C = 135 N = color I = 4;
	SU  T = 74 C = 135 N = color I = 4;
	SU  T = 75 C = 135 N = color I = 4;
	SU  T = 76 C = 135 N = color I = 4;
	SU  T = 77 C = 135 N = color I = 4;
	SU  T = 78 C = 135 N = color I = 4;
	SU  T = 79 C = 135 N = color I = 4;
	SU  T = 80 C = 135 N = color I = 4;
	SU  T = 81 C = 135 N = color I = 4;
	SU  T = 82 C = 135 N = color I = 4;
	SU  T = 83 C = 135 N = color I = 4;
	SU  T = 84 C = 135 N = color I = 4;
	SU  T = 85 C = 135 N = color I = 4;
	SU  T = 86 C = 135 N = color I = 4;
	SU  T = 87 C = 135 N = color I = 4;
	SU  T = 88 C = 135 N = color I = 4;
	SU  T = 89 C = 135 N = color I = 4;
	SU  T = 90 C = 135 N = color I = 4;
	SU  T = 91 C = 135 N = color I = 4;

	SU  T = 80 C = 136 N = color I = 4;

	SU  T = 55 C = 137 N = color I = 6;
	SU  T = 80 C = 137 N = color I = 4;

	SU  T = 80 C = 138 N = color I = 4;

	SU  T = 80 C = 139 N = color I = 4;

	SU  T = 80 C = 140 N = color I = 4;

	SU  T = 80 C = 141 N = color I = 4;

	SU  T = 80 C = 142 N = color I = 4;

	SU  T = 80 C = 143 N = color I = 4;

	SU  T = 3 C = 144 N = color I = 6;
	SU  T = 80 C = 144 N = color I = 4;

	SU  T = 80 C = 145 N = color I = 4;

	SU  T = 32 C = 146 N = color I = 4;
	SU  T = 80 C = 146 N = color I = 4;

	SU  T = 80 C = 147 N = color I = 4;

	SU  T = 80 C = 148 N = color I = 4;

	SU  T = 80 C = 149 N = color I = 4;

	SU  T = 80 C = 150 N = color I = 4;

	SU  T = 80 C = 151 N = color I = 4;

	SU  T = 80 C = 152 N = color I = 4;

	SU  T = 80 C = 153 N = color I = 4;

	SU  T = 80 C = 154 N = color I = 4;

	SU  T = 80 C = 155 N = color I = 4;
	SU  T = 88 C = 155 N = color I = 6;
	SU  T = 89 C = 155 N = color I = 6;
	SU  T = 90 C = 155 N = color I = 6;
	SU  T = 91 C = 155 N = color I = 6;

	SU  T = 80 C = 156 N = color I = 4;

	SU  T = 80 C = 157 N = color I = 4;
	SU  T = 84 C = 157 N = color I = 6;
	SU  T = 86 C = 157 N = color I = 6;
	SU  T = 87 C = 157 N = color I = 6;
	SU  T = 89 C = 157 N = color I = 6;
	SU  T = 90 C = 157 N = color I = 6;

	SU  T = 80 C = 158 N = color I = 4;

	SU  T = 80 C = 159 N = color I = 4;

	SU  T = 80 C = 160 N = color I = 4;

	SU  T = 80 C = 161 N = color I = 4;

	SU  T = 80 C = 162 N = color I = 4;
	SU  T = 87 C = 162 N = color I = 6;

	SU  T = 80 C = 163 N = color I = 4;

	SU  T = 80 C = 164 N = color I = 4;

	SU  T = 80 C = 165 N = color I = 4;

	SU  T = 4 C = 166 N = color I = 6;
	SU  T = 5 C = 166 N = color I = 6;
	SU  T = 8 C = 166 N = color I = 6;
	SU  T = 9 C = 166 N = color I = 6;
	SU  T = 10 C = 166 N = color I = 6;
	SU  T = 11 C = 166 N = color I = 6;
	SU  T = 13 C = 166 N = color I = 6;
	SU  T = 14 C = 166 N = color I = 6;
	SU  T = 21 C = 166 N = color I = 6;
	SU  T = 23 C = 166 N = color I = 6;
	SU  T = 24 C = 166 N = color I = 6;
	SU  T = 25 C = 166 N = color I = 6;
	SU  T = 26 C = 166 N = color I = 6;
	SU  T = 80 C = 166 N = color I = 4;

	SU  T = 80 C = 167 N = color I = 4;

	SU  T = 80 C = 168 N = color I = 4;

	SU  T = 80 C = 169 N = color I = 4;

	SU  T = 80 C = 170 N = color I = 4;

	SU  T = 9 C = 171 N = color I = 6;
	SU  T = 80 C = 171 N = color I = 4;

	SU  T = 73 C = 172 N = color I = 6;
	SU  T = 74 C = 172 N = color I = 6;
	SU  T = 75 C = 172 N = color I = 6;
	SU  T = 80 C = 172 N = color I = 4;

	SU  T = 4 C = 173 N = color I = 6;
	SU  T = 5 C = 173 N = color I = 6;
	SU  T = 8 C = 173 N = color I = 6;
	SU  T = 80 C = 173 N = color I = 4;

	SU  T = 80 C = 174 N = color I = 4;

	SU  T = 80 C = 175 N = color I = 4;

	SU  T = 80 C = 176 N = color I = 4;

	SU  T = 12 C = 177 N = color I = 6;
	SU  T = 31 C = 177 N = color I = 6;
	SU  T = 80 C = 177 N = color I = 4;

	SU  T = 80 C = 178 N = color I = 4;

	SU  T = 80 C = 179 N = color I = 4;

	SU  T = 80 C = 180 N = color I = 4;

	SU  T = 80 C = 181 N = color I = 4;

	SU  T = 80 C = 182 N = color I = 4;

	SU  T = 80 C = 183 N = color I = 4;

	SU  T = 80 C = 184 N = color I = 4;

	SU  T = 80 C = 185 N = color I = 4;

	SU  T = 80 C = 186 N = color I = 4;

	SU  T = 80 C = 187 N = color I = 4;
	SU  T = 87 C = 187 N = color I = 6;

	SU  T = 72 C = 188 N = color I = 6;
	SU  T = 80 C = 188 N = color I = 4;

	SU  T = 80 C = 189 N = color I = 4;
	SU  T = 87 C = 189 N = color I = 6;

	SU  T = 80 C = 190 N = color I = 4;

	SU  T = 80 C = 191 N = color I = 4;
	SU  T = 87 C = 191 N = color I = 6;

	SU  T = 80 C = 192 N = color I = 4;

	SU  T = 80 C = 193 N = color I = 4;

	SU  T = 6 C = 194 N = color I = 6;
	SU  T = 7 C = 194 N = color I = 6;
	SU  T = 9 C = 194 N = color I = 6;
	SU  T = 10 C = 194 N = color I = 6;
	SU  T = 11 C = 194 N = color I = 6;
	SU  T = 13 C = 194 N = color I = 6;
	SU  T = 14 C = 194 N = color I = 6;
	SU  T = 20 C = 194 N = color I = 6;
	SU  T = 21 C = 194 N = color I = 6;
	SU  T = 23 C = 194 N = color I = 6;
	SU  T = 24 C = 194 N = color I = 6;
	SU  T = 25 C = 194 N = color I = 6;
	SU  T = 26 C = 194 N = color I = 6;
	SU  T = 27 C = 194 N = color I = 6;
	SU  T = 28 C = 194 N = color I = 6;
	SU  T = 29 C = 194 N = color I = 6;
	SU  T = 32 C = 194 N = color I = 6;
	SU  T = 80 C = 194 N = color I = 4;

	SU  T = 80 C = 195 N = color I = 4;

	TEXT   TAXON = 30 CHARACTER = 196 TEXT = from_0_to_?;
	SU  T = 30 C = 196 N = color I = 6;
	TEXT   TAXON = 31 CHARACTER = 196 TEXT = from_?_to_0;
	SU  T = 31 C = 196 N = color I = 6;
	SU  T = 80 C = 196 N = color I = 4;

	SU  T = 80 C = 197 N = color I = 4;
	SU  T = 87 C = 197 N = color I = 6;

	SU  T = 80 C = 198 N = color I = 4;

	SU  T = 32 C = 199 N = color I = 4;
	SU  T = 80 C = 199 N = color I = 4;
	SU  T = 87 C = 199 N = color I = 6;

	SU  T = 80 C = 200 N = color I = 4;

	SU  C = 201 N = color I = -1;

	SU  T = 80 C = 202 N = color I = 4;

	SU  T = 32 C = 203 N = color I = 6;
	SU  T = 80 C = 203 N = color I = 4;

	SU  T = 80 C = 204 N = color I = 4;

	SU  T = 80 C = 205 N = color I = 4;

	SU  T = 80 C = 206 N = color I = 4;

	SU  T = 80 C = 207 N = color I = 4;
	SU  T = 87 C = 207 N = color I = 6;

	SU  T = 80 C = 208 N = color I = 4;

	SU  T = 80 C = 209 N = color I = 4;

	SU  T = 80 C = 210 N = color I = 4;

	SU  T = 6 C = 211 N = color I = 6;
	SU  T = 15 C = 211 N = color I = 6;
	SU  T = 18 C = 211 N = color I = 6;
	SU  T = 19 C = 211 N = color I = 6;
	SU  T = 22 C = 211 N = color I = 6;
	SU  T = 32 C = 211 N = color I = 6;
	SU  T = 72 C = 211 N = color I = 6;
	SU  T = 73 C = 211 N = color I = 6;
	SU  T = 74 C = 211 N = color I = 6;
	SU  T = 75 C = 211 N = color I = 6;
	SU  T = 76 C = 211 N = color I = 6;
	SU  T = 78 C = 211 N = color I = 6;
	SU  T = 80 C = 211 N = color I = 4;
	SU  T = 82 C = 211 N = color I = 6;
	SU  T = 84 C = 211 N = color I = 6;
	SU  T = 87 C = 211 N = color I = 6;
	SU  T = 89 C = 211 N = color I = 6;
	SU  T = 90 C = 211 N = color I = 6;
	SU  T = 91 C = 211 N = color I = 6;

	SU  T = 80 C = 212 N = color I = 4;

	SU  T = 80 C = 213 N = color I = 4;

	SU  T = 80 C = 214 N = color I = 4;

	SU  T = 80 C = 215 N = color I = 4;

	SU  T = 80 C = 216 N = color I = 4;

	SU  T = 80 C = 217 N = color I = 4;

	SU  T = 80 C = 218 N = color I = 4;

	SU  T = 80 C = 219 N = color I = 4;

	SU  T = 80 C = 220 N = color I = 4;

	SU  T = 80 C = 221 N = color I = 4;

	SU  T = 80 C = 222 N = color I = 4;

	SU  T = 80 C = 223 N = color I = 4;

	SU  T = 3 C = 224 N = color I = 6;
	SU  T = 6 C = 224 N = color I = 6;
	SU  T = 32 C = 224 N = color I = 4;
	SU  T = 80 C = 224 N = color I = 4;

	SU  T = 80 C = 225 N = color I = 4;

	SU  T = 80 C = 226 N = color I = 4;

	SU  T = 80 C = 227 N = color I = 4;

	SU  T = 80 C = 228 N = color I = 4;

	SU  T = 3 C = 229 N = color I = 6;
	SU  T = 6 C = 229 N = color I = 6;
	SU  T = 80 C = 229 N = color I = 4;

	SU  T = 80 C = 230 N = color I = 4;

	SU  T = 80 C = 231 N = color I = 4;

	SU  T = 80 C = 232 N = color I = 4;

	SU  T = 80 C = 233 N = color I = 4;

	SU  T = 31 C = 234 N = color I = 6;
	SU  T = 32 C = 234 N = color I = 6;
	SU  T = 80 C = 234 N = color I = 4;

	SU  T = 80 C = 235 N = color I = 4;

	SU  T = 80 C = 236 N = color I = 4;

	SU  T = 80 C = 237 N = color I = 4;

	SU  T = 1 C = 241 N = color I = 6;
	SU  T = 3 C = 241 N = color I = 6;
	SU  T = 6 C = 241 N = color I = 6;
	SU  T = 8 C = 241 N = color I = 6;
	SU  T = 14 C = 241 N = color I = 4;
	SU  T = 18 C = 241 N = color I = 6;
	SU  T = 23 C = 241 N = color I = 6;
	SU  T = 24 C = 241 N = color I = 6;
	SU  T = 25 C = 241 N = color I = 6;
	SU  T = 32 C = 241 N = color I = 6;
	SU  T = 33 C = 241 N = color I = 6;
	SU  T = 37 C = 241 N = color I = 6;
	SU  T = 38 C = 241 N = color I = 6;
	SU  T = 42 C = 241 N = color I = 6;
	SU  T = 46 C = 241 N = color I = 6;
	SU  T = 52 C = 241 N = color I = 6;
	SU  T = 80 C = 241 N = color I = 4;
	SU  T = 81 C = 241 N = color I = 6;
	SU  T = 82 C = 241 N = color I = 6;
	SU  T = 89 C = 241 N = color I = 6;
	SU  T = 90 C = 241 N = color I = 6;
	SU  T = 91 C = 241 N = color I = 6;

	SU  T = 80 C = 242 N = color I = 4;
	SU  T = 85 C = 242 N = color I = 4;

	SU  T = 80 C = 243 N = color I = 4;

	SU  T = 80 C = 244 N = color I = 4;

	SU  T = 80 C = 245 N = color I = 4;

	SU  C = 252 N = color I = -1;

	SU  T = 80 C = 253 N = color I = 4;

	SU  T = 80 C = 254 N = color I = 4;

	SU  T = 16 C = 255 N = color I = 4;
	SU  T = 24 C = 255 N = color I = 4;
	SU  T = 25 C = 255 N = color I = 4;
	SU  T = 26 C = 255 N = color I = 4;
	SU  T = 80 C = 255 N = color I = 4;

	SU  T = 80 C = 256 N = color I = 4;

	SU  T = 80 C = 257 N = color I = 4;

	TEXT   CHARACTER = 258 TEXT = 'Represented by GFB Ch5-8';

	SU  T = 80 C = 259 N = color I = 4;

	AN T = 2 C = 2  A = 0 DC = 2014.10.26.20.7.17 DM = 2014.10.26.20.8.7 ID = 01494c5a75621 I = _ TF = (CM '1 (absent) in Dupret et al. (2014)') ;

	AN T = 30 C = 56  A = 0 DC = 2014.10.27.10.10.32 DM = 2014.10.27.10.10.32 ID = 01494f5e7b043 I = _ TF = (CM ) ;

END;

BEGIN LABELS;
	TAXAGROUPLABEL Both_Included COLOR = (RGB 1 0.63529412 0.78039216) ;
	TAXAGROUPLABEL Only_in_Long2014 COLOR = (RGB 0.83529412 0.86666667 1) ;
	TAXAGROUPLABEL GFB2015 COLOR = (RGB 0.90196078 1 0.83529412) ;
	TAXAGROUPLABEL Added COLOR = (RGB 0.92156863 1 0.8) ;
	TAXAGROUPLABEL BothIncluded COLOR = (RGB 0.96078431 0.8 1) ;
	TAXAGROUPLABEL Excluded_by_Long2014 COLOR = (RGB 0.2 0.52156863 1) ;

	CHARGROUPLABEL GFB2015_added COLOR = (RGB 0.92156863 0.6 1) ;
	CHARGROUPLABEL 'Matrix in file "Dupret_SI_data_matrix_NDE_revision.nex"';
	CHARGROUPLABEL NotIncludedByGFB2015 COLOR = (RGB 0.53333333 0.53333333 0.53333333) ;
	CHARGROUPLABEL split_into_two_in_GFB2015 COLOR = (RGB 1 0.73333333 0.83921569) ;
	CHARGROUPLABEL Included_by_GFB2015 COLOR = (RGB 0.8 1 0.8) ;
	CHARGROUPLABEL DeletedHere COLOR = (RGB 0.83529412 0.96862745 1) ;
	CHARGROUPLABEL Newaddedfrom_split COLOR = (RGB 1 0.92156863 0.8) ;
	CHARGROUPLABEL Gelis_tobe_deleted COLOR = (RGB 1 1 0.50196078) ;
	CHARGROUPLABEL To_be_deleted_when_combined COLOR = (RGB 1 0.76078431 0.70196078) ;
	CHARGROUPLABEL Newly_added_for_Qilinyu COLOR = (RGB 1 0.03529412 0.41960784) ;


END;

BEGIN SETS;
	TAXPARTITION * UNTITLED  =  Both_Included :  1 -  2 6 -  7 11 -  12 15 18 -  19 22 -  23 27 -  52 54 56 -  68 70 -  75 78 -  79 81 83 87 90 -  91, Excluded_by_Long2014 :  3 -  4 9 -  10 16 -  17, Only_in_Long2014 :  5 8 13 -  14 20 -  21 24 -  26 53 55 69 76 -  77 80 82 84 -  86 88 -  89;

	CHARPARTITION * UNTITLED  =  'Matrix in file "Dupret_SI_data_matrix_NDE_revision.nex"' :  1 -  30 32 -  70 73 -  134 157 -  232 234 -  252, NotIncludedByGFB2015 :  31 71 -  72, Included_by_GFB2015 :  135 -  156 233, To_be_deleted_when_combined :  253 -  259;

END;

BEGIN ASSUMPTIONS;
	OPTIONS DEFTYPE = UNORD POLYTCOUNT = MINSTEPS;
	TYPESET * UNTITLED   =  unord:  1 -  259;

	EXSET * UNTITLED  =  43 -  44 159 253 -  259;

END;

BEGIN MESQUITECHARMODELS;
	ProbModelSet * UNTITLED   =  'Mk1 (est.)':  1 -  259;
END;

Begin MESQUITE;
		MESQUITESCRIPTVERSION 2;
		TITLE AUTO;
		tell ProjectCoordinator;
		timeSaved 1467101531242;
		getEmployee #mesquite.minimal.ManageTaxa.ManageTaxa;
		tell It;
			setID 0 8464539481286941188;
			tell It;
				setDefaultOrder  1 0 60 80 81 5 66 82 85 83 50 52 86 87 20 95 118 24 9 89 88 19 41 91 90 84 4 10 69 7 71 27 2 6 8 11 12 17 21 30 32 39 42 45 51 53 56 61 62 64 67 25 93 74 78 15 3 18 16 14 22 26 37 58 59 68 73 75 99 23 49 13 40 54 55 97 100 35 65 92 57 101 72 94 79 102 63 98 96 34 29;
				attachments ;
			endTell;
		endTell;
		getEmployee #mesquite.charMatrices.ManageCharacters.ManageCharacters;
		tell It;
			setID 0 2945879638180203702;
			tell It;
				setDefaultOrder  0 1 2 3 4 6 7 8 9 10 11 12 13 14 15 16 17 18 19 20 21 22 23 24 25 26 27 28 29 30 31 32 33 34 35 36 37 38 39 40 41 42 43 44 45 46 47 48 49 50 51 52 53 54 55 56 57 58 59 60 61 62 63 64 65 66 67 68 69 70 73 73 74 75 79 94 77 78 80 81 82 83 84 85 86 87 88 89 90 91 92 96 97 98 99 100 101 108 109 110 111 111 111 111 112 113 114 115 116 117 118 119 120 121 126 127 128 129 131 132 132 132 133 134 135 136 137 138 139 140 141 142 143 144 202 146 147 149 150 152 153 158 167 175 186 188 207 208 228 233 237 239 240 245 246 247 145 148 154 155 156 157 159 160 161 162 163 164 165 166 168 169 170 171 172 173 174 177 178 179 180 181 182 183 184 185 187 189 190 191 192 193 194 195 196 197 198 199 200 201 203 204 205 206 209 210 211 212 213 214 215 216 217 218 219 220 223 224 226 229 231 232 234 235 241 242 243 244 248 249 252 253 258 254 255 256 257 259 260 261 176 227 221 222 225 262 263 264 264 265 128 151 76 95 93 230 236 5 238;
				attachments ;
			endTell;
			mqVersion 301;
			checksumv 0 3 3443703355 null  getNumChars 259 numChars 259 getNumTaxa 91 numTaxa 91   short true   bits 2305843009213693983   states 31   sumSquaresStatesOnly 23721.0 sumSquares -3.6893488147419103E19 longCompressibleToShort false usingShortMatrix true   NumFiles 1 NumMatrices 1;
			mqVersion;
		endTell;
		getWindow;
		tell It;
			suppress;
			setResourcesState false false 100;
			setPopoutState 400;
			setExplanationSize 0;
			setAnnotationSize 0;
			setFontIncAnnot 0;
			setFontIncExp 0;
			setSize 3840 2001;
			setLocation -3844 -305;
			setFont SanSerif;
			setFontSize 10;
			getToolPalette;
			tell It;
			endTell;
			desuppress;
		endTell;
		getEmployee  #mesquite.minimal.ManageTaxa.ManageTaxa;
		tell It;
			showTaxa #8464539481286941188 #mesquite.lists.TaxonList.TaxonList;
			tell It;
				setTaxa #8464539481286941188;
				getWindow;
				tell It;
					newAssistant  #mesquite.lists.TaxonListCurrPartition.TaxonListCurrPartition;
					newAssistant  #mesquite.lists.DefaultTaxaOrder.DefaultTaxaOrder;
					setExplanationSize 30;
					setAnnotationSize 20;
					setFontIncAnnot 0;
					setFontIncExp 0;
					setSize 3740 1929;
					setLocation -3844 -305;
					setFont SanSerif;
					setFontSize 10;
					getToolPalette;
					tell It;
						setTool mesquite.lists.TaxonList.TaxonListWindow.sort;
					endTell;
				endTell;
				showWindow;
				getEmployee #mesquite.lists.ColorTaxon.ColorTaxon;
				tell It;
					setColor Black;
					removeColor off;
				endTell;
				getEmployee #mesquite.lists.TaxonListAnnotPanel.TaxonListAnnotPanel;
				tell It;
					togglePanel off;
				endTell;
			endTell;
		endTell;
		getEmployee  #mesquite.charMatrices.BasicDataWindowCoord.BasicDataWindowCoord;
		tell It;
			showDataWindow #2945879638180203702 #mesquite.charMatrices.BasicDataWindowMaker.BasicDataWindowMaker;
			tell It;
				getWindow;
				tell It;
					setExplanationSize 30;
					setAnnotationSize 20;
					setFontIncAnnot 0;
					setFontIncExp 0;
					setSize 3740 1929;
					setLocation -3844 -305;
					setFont SanSerif;
					setFontSize 24;
					getToolPalette;
					tell It;
						setTool mesquite.charMatrices.ColorCells.ColorCells.ColorCells;
					endTell;
					setActive;
					setTool mesquite.charMatrices.ColorCells.ColorCells.ColorCells;
					colorCells  #mesquite.charMatrices.ColorCells.ColorCells;
				tell It;
					setColor Orange;
					removeColor off;
				endTell;
					colorRowNames  #mesquite.charMatrices.NoColor.NoColor;
					colorColumnNames  #mesquite.charMatrices.CharGroupColor.CharGroupColor;
					colorText  #mesquite.charMatrices.NoColor.NoColor;
					setBackground White;
					toggleShowNames off;
					toggleShowTaxonNames on;
					toggleTight off;
					toggleThinRows off;
					toggleShowChanges on;
					toggleSeparateLines off;
					toggleShowStates on;
					toggleAutoWCharNames on;
					toggleAutoTaxonNames off;
					toggleShowDefaultCharNames off;
					toggleConstrainCW on;
					toggleBirdsEye off;
					toggleShowPaleGrid off;
					toggleShowPaleCellColors off;
					toggleShowPaleExcluded off;
					togglePaleInapplicable on;
					toggleShowBoldCellText off;
					toggleAllowAutosize on;
					toggleColorsPanel off;
					toggleDiagonal on;
					setDiagonalHeight 80;
					toggleLinkedScrolling on;
					toggleScrollLinkedTables off;
				endTell;
				showWindow;
				getWindow;
				tell It;
					forceAutosize;
				endTell;
				getEmployee #mesquite.charMatrices.ColorByState.ColorByState;
				tell It;
					setStateLimit 9;
					toggleUniformMaximum on;
				endTell;
				getEmployee #mesquite.categ.StateNamesEditor.StateNamesEditor;
				tell It;
					makeWindow;
					tell It;
						getTable;
						tell It;
							rowNamesWidth 581;
						endTell;
						setExplanationSize 30;
						setAnnotationSize 20;
						setFontIncAnnot 0;
						setFontIncExp 0;
						setSize 3740 1929;
						setLocation -3844 -305;
						setFont SanSerif;
						setFontSize 10;
						getToolPalette;
						tell It;
							setTool mesquite.categ.StateNamesEditor.StateNamesWindow.ibeam;
						endTell;
						rowsAreCharacters on;
						toggleConstrainChar on;
						toggleConstrainCharNum 3;
						togglePanel off;
						toggleSummaryPanel off;
					endTell;
					showWindow;
				endTell;
				getEmployee #mesquite.categ.StateNamesStrip.StateNamesStrip;
				tell It;
					showStrip off;
				endTell;
				getEmployee #mesquite.charMatrices.AnnotPanel.AnnotPanel;
				tell It;
					togglePanel off;
				endTell;
				getEmployee #mesquite.charMatrices.CharReferenceStrip.CharReferenceStrip;
				tell It;
					showStrip off;
				endTell;
				getEmployee #mesquite.charMatrices.QuickKeySelector.QuickKeySelector;
				tell It;
					autotabOff;
				endTell;
				getEmployee #mesquite.charMatrices.SelSummaryStrip.SelSummaryStrip;
				tell It;
					showStrip off;
				endTell;
				getEmployee #mesquite.categ.SmallStateNamesEditor.SmallStateNamesEditor;
				tell It;
					panelOpen true;
				endTell;
			endTell;
		endTell;
		getEmployee  #mesquite.charMatrices.ManageCharacters.ManageCharacters;
		tell It;
			showCharacters #2945879638180203702 #mesquite.lists.CharacterList.CharacterList;
			tell It;
				setData 0;
				getWindow;
				tell It;
					newAssistant  #mesquite.lists.DefaultCharOrder.DefaultCharOrder;
					newAssistant  #mesquite.lists.CharListInclusion.CharListInclusion;
					newAssistant  #mesquite.lists.CharListPartition.CharListPartition;
					newAssistant  #mesquite.stochchar.CharListProbModels.CharListProbModels;
					getTable;
					tell It;
						rowNamesWidth 691;
						columnWidth 2 280;
					endTell;
					setExplanationSize 30;
					setAnnotationSize 20;
					setFontIncAnnot 0;
					setFontIncExp 0;
					setSize 3740 1929;
					setLocation -3844 -305;
					setFont SanSerif;
					setFontSize 10;
					getToolPalette;
					tell It;
						setTool mesquite.lists.CharacterList.CharacterListWindow.arrow;
					endTell;
				endTell;
				showWindow;
				getEmployee #mesquite.lists.CharListAnnotPanel.CharListAnnotPanel;
				tell It;
					togglePanel off;
				endTell;
			endTell;
		endTell;
		endTell;
end;
