# Supplementary material for: Early Gnathostome Phylogeny Revisited: Multiple Method Consensus
Source: PLoS One. 2016 Sep 20;11(9):e0163157. doi: 10.1371/journal.pone.0163157 (PMC5029804; doi:10.1371/journal.pone.0163157)
Supplement: S2 Text — (TXT) [file pone.0163157.s013.txt]

#NEXUS
BEGIN DATA;
	DIMENSIONS NTAX=103 NCHAR=335;
	FORMAT DATATYPE = STANDARD GAP = - MISSING = ?;
	MATRIX
	Galeaspida 0?00--??00101?0?1000?--000-------0-------?----------000000?0-?0000000-000?-?----0??01-00-?0000-0000-------?--?------00?--??--?----0???-----?0-------?-00?----0---------1------?--------------------?----------------------0???-------------------?--?01---0--0--0?0--000310---0{0 1}---?0---0??----?0----0-?-----0?-0?-------?-?--?-?-?-----?----00
	Osteostraci 000100100?010?0?10000--000-----0-0-------?----------00000000-?0000000-000?-?----0??00-00-?0000-??000000-0??--?--100-00000?0?-00---00??-----?0-------?-00?----0---------?------?--------------------?----------------------00??----------?--??0--1?--?01---0--{0 1}0-1?0?0??1300--000---?1---0??----?0----0-?-----0?-00--0--00?----?0???-----?----00
	Acanthodes 00012011001011-0110-?-0?00----10-0-1?0----0011101010?01?1??010?0111?0110110101011001101101011?001101---0-10100101100100001111001000010-??----?------?0000---0?---------?------?----------------????0---00----0-?-0?---00--???01?--------0--?01111?-1?11---0--0--001?01000--0---0----1---100-----110-12100?0002000?---000001-100-10?1-------???0
	Achoania 00112?????????1?0-????10??????????????1?1?11??????0?011010?1??00100???1??????0?????????????1???????00?1???????????1????????????????????0????11????0?1?????00?0???10???01??????????0????100?????1010???1??111?10101011011??0011???01010??0????1???1??311--???-1??1???????3??--10000?????????11010??000?11?????????????????????????????????010??0
	Akmonistion 1001210?0-??21-?1?1-----00----10-0-?01110-0011?000?0101010?01001110101100??01111?001??110110100?0011---0-1-001101110110001001000000000-0?----?------??000---??---------?------?----------------?????---?0----0-?-??---0?--20??1?--------0--??1?0?0-1011--01-00--0??0--10---2---?----0---1?010---1?0-021100?1020001---010110-??0010-1-------???0
	Austroptyctodus 0001??1?01010?1?0-?1-00?-0----0110-0010-01100????000?01010?0????101?????????0?????????????????0??000001101-00000100?111001010?001011??-??--?0?13----??????????0????0-00?1000--1-1----------?-???04??0---?----0---??---0?--?????1??????0??0?????????0?1?2110?-??????-?-??-1?-?101?-20?---0???--0-010-????????-??01?100?????0?--01?????-0??--????
	Bothriolepis 0000--?--?--?10-0-000010-0----0100-???---?10000??00?0?000???????0?????00???????????????????????????000010?????1--00-0?-11000-00---000?-0?---?012----??????????1????0-010-001-0?-10-???0----?-???????0---?----0---02---0?--0????0????0?0??0???0--0?00?1000??--0--0-?----1300-000-?-0010--0??0--0-000-????????-?1???011-??0?----?0??????0??--????
	Brachyacanthus 0?0??0??????10??100??-0?11000000-0-????---00??????????1?1??????????????????????????????????????????01-10-1010010?0??1?000111011110011?-??--?-?------?????-????---------?------?----?--????--?--?????---?????-0-?-???--??--??????---?----?--????1?????1?--???-?--????0??1?-?0---?----1---???-----??????????????????---???0?010??0????-?--?-?????
	Brindabellaspis 00011?100?10??0?0-?000?1-?????010???????????????????0?000000000000000-00000110?00??10000-00000-0?0000????1-0001010??????0??1??0010???????--?0014????1??00????01????0-0001011100-1?-?????????-???030?0--??????????????-??--20???1?????????0?0????????0101????-0--0????00?310-0000?-00????????????0?0?-0-?--0?-110?00?0???????--?????0?-0????--00
	Brochoadmones 010100100?111100110??-0?00----10-0-??1100-00??????????1?1??????????????????????????????????????????1---0-??????-?-??10000111111110011?-??--?-?------?????-????---------?------?----?--????--?--?????---?????-0-?-???--??--??????---?----?--??????????1?---0?-0--000?00000-?0--??----0---????0---??????????????????---???0?0100?0????----?-?????
	Buchanosteus 00?1??100010??010-001111-0----0110-??1--0?10010??0?001101000001010010-00000100?00??1000???0000-0100000011?0?--1?1???????00?1??0010????-??--?0?11----?0000000?00????0-0001001011-1?-????----?-????0??0---?----0---02---00--2100010010010??00???????00010?????-0--00????0?3-0-1100011110--????--1-1000001?000?-1101?010?????-?--?????0?-0???????0
	Campbellodus 000??11?01010?1?0-?1-00?-0----0100-0010-01100?0??000?0??????????1??????????????????????????????????000110???--10?0??1?1001010?00101?01-??---??13----??????????0????0-00?1000--1-1----------?-???04??0---?----0---??---00--?????1??????0??0????0???-0?1?21??--????????-0?-1?-?101?-20?---0???--0-010-????????-??010000?????0?--0??????-0??--????
	Cassidiceps 000??0??00101?0?10???-???111?100-0-??0----0???????????1?1??????????????????????????????????????????1---0-11?????????1?000111010100011?-??--?-?------?????-????---------?------?----?--????--?--?????---?????-0-?-???--??--??????---?----?--??????????1?--???-???0???01?00??0--??----1?-?????----1?????????????????---???0?1110??????----?-?????
	Cheiracanthus 00012011001010-?111??--?01111100-0-??0----0011001010?01?1?????????????????????01???????????????????1---0-1110010?1??10000111100100001?-??--?-?------?????-????---------?------?----?--????--?--?????---?????-0-?-???--??--??????---?----?--????11??1?1?---0?-0--0?1101000-?0--??----1---???-----100-??????????????---???0?1-10?01?1?----?--????
	Cheirolepis 00012010101012110-01-110-1100101011??10-001111?10000?11?10??????11????10?????00??00????????1???????00110-?????1???1010000000-00---001?000--1?10-0000?0??10100?01000100001110--?100010010{0 1}002?0?0000100100100011000200?11000?????0?001?{0 1}00101?1100?11?11---01-110?00-1001111--10000-?10--????-0111000????????-?????1000000?----?0???01-10?0?0??1
	Chondrenchelys 1101210?00??-1-?1?1-----00----00-0-??1100-0011?00011001110?0?000110??-111??00????????????0?10?0?0011---0-1-00110100-11000000-00---000?-??--?-?------?????-????---------?------?----?--????--?--?????---?????-0-?-???--??--??????---?----?--????????1?11--01?????????-??0?-?0---?----0-???????-1-??1-1???????-2?0??---1010?--??0-0--?----?--???0
	Cladodoides 110???????????-????---?-?????????????111?-0011?00???1010???0000011010100001011111001101111101010001??????????????????????????????????????--?-?------1??00-????---------?------?----?--????-----?????---?????-0-?-???--0?--20??1?---?--?-?--???????-1011--???0????????????????????????????????-?-1-0-12111000020001?????????????????1??-??-???00
	Cladoselache 110121100-??2?-?1?1-----00----10-0-?01110-00110000?0?01?10?0??0111????10???01111???????1?1?010??10?1---0-1-00110101010000100000?000000-??--?-?------?????-????---------?------?----?--????--?--?????---?0???-0-?-???--??--????1?---?----?--???10???1?11---0?0???????--?0--?0---?----0---1???0---1-0-121100??02000?---00001?-??00??-?--1-?--???0
	Climatius 000100??000110-?10000-0?11000000-0-??1100-0011?00010?0??1??????????????????????????????????????????01-10-1000010?0??1?000111011110011?-??----?------?????---??---------?------?----?--?--------?????---???---0-?-???--00--??????------?-?--????11??1?1?--??--0--0?0?00003-?0--?0----1---????1---1-0-??????????????---???0?0100?0????--1-?--????
	Cobelodus 1101?1??0-????-?1?1-----00----10-0-001110-0011?00010101?1??01000111101101010111110011011011010000011---0-1-00110111011000000-00---0000-??--?-?------1?000-????---------?------?----?--????--?--?????---?????-0-?-???--??--2??0??---?----?--????????1011--01?0???????--?0--?0---?----0---1???0-?-1?0-12110001020001---01011?-??010--1--1-?--??00
	Coccosteus 000??1????????000-001111-0----0110-??10-0110??????00?11?1???????1?????00??????????????????0????????000011?0?--1?????1?000001-00010100?-??---??11----??????????0????0-0001001011-10-???0----?-01?000?0---?----0---02---00--????????????0??0????10??0??1000??--????0------30?-11100111?0--0???--1-1??1????????-?1???0100??00----01?0???-0??-?????
	Compagopiscis 00?111-------?0?0-00?110?-----?11????1???110????0?00?1?01????????00???000????????????????-0????????00001110?--00?01?11100001--0010101????????11??????????000??0????0-0001101011-1???????????????00??0????????0???????????????????-100?0?00?0??100????1?0000?-0--0?------300-1110011111--?1???-1-1101-?1?????-?1???0100-0-?-00-??1?1??-0??-?????
	Cowralepis 000???????????0?0-1?10-1-0????0110-0?10-0110?????00??1????????????????????????????????????0????????000110????????01?1?000001-000??1-00-??---??10----??????????0????0-00?1001111-1?-????----?-???010?0---?----0---02---00--????????????0??0????10?????1?00??--????????-?-210-1-?0?-10?---000?--1-11?0????????-??11?010????00---0--?-??-0---?????
	Culmacanthus ?00??0??0010101?100??-1?00----00-0-????---?0????????????1??????????????????????????????????????????01-10-10?0010?0??10?00111100100011?-??----?------?????-????---------0------?----?--????--?--?????---?????-0-?-???--??--??????---?----?--????1?????1?---0--???????010010?0---?----?0--???-?-?-1?????????????????---???0?0-10?0????---??--0???
	Debeerius 1101210?0???-1-?1?1-----00----00-0-00101?-0001?000?1001110?0?0?0111??-111?100?10??????10-0100?0?00?1---0-1-00110100011?001-01001000100-??--?-?------?????-????---------?------?----?--????--?--?????---?????-0-?-???--??--??????---?----?--??01????1?11--01??----???--?0--?0---0----0---01010---?-0-1?1?-??1-200??---10100?---011011-------????
	Diabolepis 00112?????????1?0-?1-1???????????????10-0011?????000011?10?0?100110???101??0?00?1??11??????11?????????????????????????????????????????-00???011-??--0????01011?001110?0010??????0?1????000?11011110?11???100-11000210???1110?00?010111???????????0??011--???-10-1???????011--10000?????????1-1101000010-????-200????????????????????010??0010??
	Dialipina 0????0?011011?0?0-01-101??????0??10??1?-00?1??????????1?1??????????????0???????????????????????????00110-???????????10000000-00--??11?1????1??0-1???????????0??10?0{0 1}?00?11???-??00????????0???01010?0????10??11??0??????1????????????????00????0?????1?---0?-10-0?1?0-?11?0--1?000???-?-???????0????????????-?????1?????0??-???0????0-1??-?????
	Diandongpetalichthys 000???????????1?0??0-0?1-?----????-?????????????????0??0?000??00100??-000???????0??????0?-0????????000?10???????1??????????1--?010??????????011???????????????0????0-0001011100-1?-?????????????03??0????????????????????????????-???????0????????????01????-0--0???????30?-?1?0?-?0??????????????0?0?1??????11?????0????????????????-0????????
	Dicksonosteus 00?11?1?0?????010-001111-0----0100-??1??0110000????001101000001010010-00000100?00??10000-0000000?0000001000?--10101????000?1-?00101???-??--?0?11----10000000?00????0-0001001011-10-???0----?-{0 1}1?01000---0----0---02---00--2100010010010?00000???010001000???-0--00???-?1?00-1100000010--0???--1-10000110000--110??010?????0?--?????0?-0??--??00
	Diplacanthus 0101?011001010?0100??-0?00----0??0-??0--0-10?????1??????1??????????????????????????????????????????00110-110100000??10000111110100011?-??----?------?????-????---------?------?----?--?--------?????---???---0-?-???--0?--??????---?--?-?--????11????1?---0--0--0?1?0100?-?0---?----0---???---?-??????????????????---???0?0010?010??----?--????
	Doliodus 1?0???100?????-?1??---0-?0----?0-0-??1110-0011??????101010?00?00010???00???01111?00????11??01000?0????-????????????????00??1???11?????-??----?------???00---??---------?------?----?--?--------?????---???---0-?-???--0?--20??1?------?-?--???1???-1011--??-0??????????0--?0---?----?---10010---1-0-1211010002000????0?00???????????-------???0
	Eastmanosteus 000111---??-??0?0-00111?-0-----110-??1???1100??????0??101????????00???000????????????????-0????????00011110?--00101?11100001--0010101????????11??????????000??0????0-0001001011-1???????????????00??0????????0???????????????????-100?0?00?0??100????1?00?0?-0--0?------300-1110011111--?????-1-1101-?1?????-?1???0100-0-?----??1?1??-0??-?????
	Entelognathus 000?????0101??0?0-01-111-110010101???1?????101?????00?1010?00000100???0000?1???0???????????000??10?000010??????????????00??1???010????0??--?0?10??????0?0?????0???00-00??011-00?100???00001?????????00???00-?110?02????????1?0010?????0??00?????0?0101?00???-????0??????100--1000-0?10--0???-0?0100-011??0??-2100?010???????0-?????00-0???????0
	Eurycaraspis ??0???????????1?0-?1?0?1??????????????????????????????1????????01?????0??????????????????-?????????000010???????????????0??1??0010??????????0?11?-????????????0????0-0001011100-10-???0----?????03000---?????0--??????????????????????0??0???????????1?2????-???????????300?-1100-1?????0???????????????????-?????010???????0?????????0????????
	Eusthenopteron 00112010010112100-01-110-11001010101110-001111100000011110111100110110101100000?1111111100?1110101000110-0------000-10-00000-00---0111001--11-1-1?0?01100020?00001-1010000110-?000-??000000??????21?????1????11???1?????1110100010000001111110101011111---00-0--000-1-00301--100010?11010111-1101000010--011-20001000-0000----1010100?001002001
	Euthacanthus 0001001?001110-0100??-0?01111100-0-??1100-00?????????0??1??????????????????????????????????????????0-110-1110010????10000111011100011?-??--?-?------?????-????---------?------?----?--????--?--?????---?????-0-?-???--??--??????---?----?--????1?????1?---0?-???000?01000-?0---?-0?-1---???-----1??-??????????????---???0?0110?0????----?--????
	Gavinaspis ?00???????????0?0-0010??-?????????????????????????????1????????01?????0?0?????????????????0????0??????????????????????????????????????????????10???????????????????????00?0110??1???????????-10??10?0--??????????????????????????????????????????????100?????0--0???????310-11?0???0???????????????????????????????????????????????????????????
	Gemuendina ?0???1??00??2?0?{0 1}00??11000--?-?100-??1---11000-?-0????0?1??????-1??????????1?????????????-?????????00011????????100?10-00001-000101-0?-??-0-0???----?????????00???00-00100-0--??10-???00----????0?000---??0??0????????00??000?01??????0?00???0?01?000100000?-????0??-0?03?00?1?0?0-?10--0???--0-??0?????????-2?01??00-??0?----????????0-?-????0
	Gladiobranchus 00012011001011-?100??-0101000100-0-??0----00?????1??????1??????????????????????????????????????????1---0-100100010??10000111111110?11?-??--?-?------?????-????---------?------?----?--????--?--?????---?????-0-?-???--??--??????---?----?--????1?????1?---0?-0--0?1?01003-?0---?----0---???-----??????????????????---???0?0?10?0????----?--????
	Glyptolepis 0011201?010010100-010111-110010101011110101111100000011110?11000111???1011?1?001?10???0????1???????0011000------001?10-00000-00---0111001-0110100111011??110?00??00???01?0110-?000101000??0?111111100?011101011?00011?111?101000100101010111??10??11211--???-???00?-1-00111--10010-?0110011111101000011-00????????000-110?----10111001010000110
	Gogonasus 001120100101?2100-01-110-1101?010101?10-001111100000011110111010110110101100000??1111?1????1110101000110-?????????0?????0??0??????0?1??0110?1-1-1?0?01100020100001-1010000110-?000-??000000??????21?????1????1????1?????111010001000000?11111?101011111--??0-1?-10?-1-0?001?-100010?1101?1?1-1101000010-?010-20001000-00??-?--?????001001002010
	Groenlandaspis 0001?11?0011110?0-001110-0----0100-??1???110??????????101????????00???0??????????????????-0????????000010?????????1?1??00001--0010?0?????????11??????????000??0????0-0001001011-1???????????????00??0????????0???????????????????-100????0????10?????1000???-0--0-??--?030001100001111--???---1-0??0??????????????010????????????????-0??-?????
	Guiyu 001120101101121?0-01-110-1100101010??11-1011?????000011?10?1???01001??10?1???00????????????1???????001110?--?-1?????1??001?1000100?11?10001?111-0001?????00000010001000100110-?0001100000000?001000?0?10?1111110010110111?0010???0100011?00???01?1??311--???-11-????1-011?0--10000???0--????10101?00??11????-?????100?????0-00?0????0-00?000???
	Gyracanthides 0001{0 2}?1000?1?1????????0??0--?-00-1????????00???????????????????????????????????????????????????????01--0?1000?1111??1??00111100110?11?0??-0-??--?---???????????????----?------?----?--?????????????????????????????????????????????????????0??11?????????-0?-0--???0?010????--??---??---????-?--??????????????????---?????0?01?0???????????????
	Hamiltonichthys 1101210?00?120-?110---0-00----10-0-0?1110-0001?0?010101?11?00??0110??-?0??????1????????110?0001??011---0-1-000101000110001001001010110-??----?------?????---??---------?------?----?--?--------?????---???---0-?-???--00--?0??1?------?-?--??1?0???1011--?1-????????-010--?1---?----0---1?0?0---1-0-??11????12000?---00001?-??001111-------???0
	Helodus 11012?1?0011??-?11?---0-00----?0-0-??1110-00?1???-?1101?10?00?0011????11??0?10?????????0-0?000??1??1---0-1??001???1?1??00100100000110?--?-0--?------??-?1---???????----?------?----?--??????????????????????????????-??0???0????????????1????110???1?11?????00--0??00110--?0---?----0---???00---??1-????00??-2000?---1000?0-0-?110?1----?--???0
	Holonema 000111100011110?0?001110-0----0100-??1???110010?0?00??1?1????????00???0?0????????????????-0????????000011?0?--??101?11100001--011010?????????11???????????????0????0-0001001011-1???????????????00??0????????0???????????????????-????0?00?0??100????100000?-0--0???????3-0-1100011110--?????-1?1?????????????1???010????????????????-0??-?????
	Homalacanthus 000??0??001011?0111??--?00--1?00-0-??0----00110010?0?01?1??????011????1?1?????01???????????1?????1?1---0-1110010?1??100001111001000010-??--?-?------?????-????---------?------?----?--????--?--?????---?????-0-?-???--??--????1?---?----?--?????1??1?1?---0?-???00??01000-?0---?----1---???-----1-0-??????????????---???0?1-10?-????----?--????
	Howqualepis ?????0?0110112110-01-110-1100101011?1110101111?1??00?11?10?0110?111???101?????0????????????111???1000110-?-???1??01110000000-00---?011010010000-0000?00?11110?011000100001100-?10001001?11000?0000010010011?011001200?1?000?0?00?0011110010??1100?1101?---01-??????-1-01111--10000-?10--????101110000?1?????-2?0??1000000?----?-???01010?000???
	Incisoscutum 000111?-------0?0?001110-0----0110-??1???1100???0?00?11?1????????00???000????????????????-0????????00011110?-?0?101?111000?1--00101?1????????11??????????000??0????0-0001001011-1???????????????00??0????????0???????????????????-100?0?00?0??100????100000?-0--00?-?---300-1110011110--00?0--1-1101????????-?1???0100????----0?0-1??-0??-?????
	Ischnacanthus 000??0??001010-01000?-0?01101100-0-??110111011100010?0??1??????????????????????????????????????????1---0-1110011?1??10000111100100011?-??--?-?------?????-????---------?------?----?--????--?--?????---?????-0-?-???--??--??????---?----?--???11???1?1?---0?-???00??01003-?0---?----0---????1-0-100-??????????????---???0?1-10?0????----?--????
	Jagorina 000?????????????{0 1}0???110?0-????100-??1---11000-?-?0?000????0000-10010-000??1???00??1001??-00000000-000110???00??100????000?1-?00101???-???0?0??0----1?000---?00???00-00100-0--??1?-???00----????0?010--???0??0????????00??000?01??????0??????00?1?0001000???-0--00??????3?00?1?0?0-?10--0???--0-?00-001--01--21010000?????-?--?????0?-0----??00
	Janusiscus 000???????????0?0-?1-1???????????????????????????????0?????00000110?1?10??01010??001?????-00?00001??????????????????????????????????????????0???????100?0---????????-?????????????????????????1?01?????????????????????????10?0??????????????????0??????????-???0???????100?-10000????????????????0-011?011?-20001?????????????????0?-????????1
	Kathemacanthus 010100100?011?-?110??-0?00----00-0-??0----0-?1???000??1?1??????0???????0???????????????????????????1---0-??????-?0??1?000111111100011?--?----?------?????-????---------?------?----?--????--?--?????---?????-0-?-???--??--??????---?----?--???11???1?1?--??--???0???00?03-?0---?----0---1??-----1-0?????0?????????---???0?01{0 1}000????----?--????
	Kenichthys 00112?101101??100-01-11?-??00101010??10--011?????000011??0?1?100110???1011????0??11????????11??????00110-0----1-000-???????0??????????00110?111-11010????020?0??0111010010110-?0011001000001101112100101?1000111001110??111010???000010??1???????0??111--???-1??10???-0?011--10000???0-????1-1101??0??0-??????????????????????????????00?001???
	Kentuckia 0011????11????110-01?110-11001010?1??10--011111100?00111101011001111101011010000100111110-?1110111000??????????????????????0?????????????11?010010?00001111???0???00101001100??100010010111?001?000?0??0?1?????????????????00????????????????????????1??????-1??00???0??111--10000-??0--0???-011100?011?0010-20001??0?????-????????01010?0?0?02
	Kujdanowiaspis 000???1?01?100000-001110-0----0100-??1???11?????????01101000001010010-00000100?00??10?00--00000000-000010???????1?1????00??1?00010????-??-0?0?10--??1?000000?00????0-0001001011-10-???0----?-{0 1}1?01000---?????0---????-00--2100010010010??0000???010001000???0???0????0?130001100000?10--0?????1?1??00110000--11010010?????0---?????0?-0??????00
	Latviacanthus 00?1????00?1?1-???????0?01000100-1???1100-0011???-00???????????????????????????????????????????????1---?-1??001101?????00??1?1010?????0-0-0?????----???????????????----?------?----?--???????????????????????0?????????????????????????????????1?????1??????-???00??0????-???????-???---???02??-1?0???????????????---???0??110??????-??-?--????
	Ligulalepis 001???10??????1?0-?1-1??????????????????????????????0?101010?1?011010010??00?00010011?1100011???????????????????????????????????????????????0??-????10??????0??????0?0??10???-??0????????????00?000?0????1?????????????????0?00??????????????????????11--???-???0???????100--?0000????????????????0-011?0010-20?????????????--?????00-0????0??0
	Lophosteus ???12?101?????0?0-?????????????????????????1?????????????????????????????????????????????????????????????????????????????????????????????-??????????????????0????????????????????????????????????????????0????????0??????????????????????????????????1?--????0--0?11?00?1??????????????????0???????????????????????????????????????????????????
	Lunaspis 000??110?101001?0?000000??---?0100-????????0??????????1??00?????000???0?0????????????????-0????????00001??????????1?1??00??1--0110?00?????????1???????????????0????0-00010111?0-1???????????????03??0????????????????????????????-???????0?????0?????1?2????-0--0????-?1210-11?1?-0?1?--0???????0???????????-??11?010???0??-00?-?????-0-???????
	Lupopsyrus 000??100?0??20???1???????1010?00?0???00?0?00???????????????????????????????????????????????????????1???0-10??????1??10-00111111110011?-??--?-?------?????-????---------?------?----?--????--?--?????---?????-0-?-???--??--??????---?----?--????1?????1?---0?-0--0???-0103-?0---0----0?-????---?-??????????????????---???0?0101?0????----?--????
	Macropetalichthys 00?11?????????1?0-?00001-???????0???????????????????0011?0?000000?000-0000111-?0???10?00-?0000-?00?00??????????????????????1???010???????--?0?13----1?000????00????0-0001011100-1?-????----?-???030?0---?----0---??---??--?0???1??????0??0???????????1?2????-0--0???????310-11?1?-00??-?????????0?0--1??--0--11110010?????0?--?????0??0??????00
	Materpiscis 00011??---?-??1?0?11-00??----??1??-??1??0110??0??0000?101000??00100?0?000????????????????-1????????000110?0??010100?1?100000--0???1?????????0?1?????1?????????0????0-0001101101-1???????????????04??0????????0???????????????????--???0?00?0??1??????1021???-0--0?------300--?10001001--?????-1-110?-?00?0??-?10??1001-0-?----??1?0??-0??-?????
	Meemannia 00112?????????1?0-?1-1???????????????1?-0011?????000???????0?????????01????0????1??11??11??11??1????????????????????????????????????????????0?0???0????1????0??????0??0?10????????????????????0?010??????1???10??????????????????????????????????????1?--???-1111???????0?0--1?000???????????????????????????2000???????????????????1-???0????1
	Mesacanthus 000??0???0?0100?101??--101110000-0-??0----0011??00???01?1?????????????????????0????????????????????1---0-111001?0???10000111010100001?-??--?-?------?????-????---------?------?----?--????--?--?????---?????-0-?-???--??--??????---?----?--?????1??1?1?---0?-0--0????1000-00---?----1---???-----1?0-??????????????-?-???0?1010?-????----?--????
	Microbrachius 0?0??1??--?--?0?0?000010?----?01?0-?????0110????????????????????001???0??????????????????-0????????000010?????????0?01?11?-0--0---?00????????01???????????????1????0-010-001-0--1???????????????0???0????????0???????????????????-???????0?????-?????1?0010?-0--0-??????100-000??-00??--????--????????????????1????11????????????????-0??-?????
	Miguashaia 0??120??010112100-01-111-1????01?10??10-0?111??0??00?11?1???????1??????????????????????????????????00110-???????????10???000???--???1??00--1??1---00??????????000?010?0?10110-?000?0110?0?-??11?021??0?1?100011110211?1110??1?????????01??0???101????1?---00-1??00??1-0?0??--10000???100???1-1?01?00??????????????1?0???0?----?00?0?0-00?1?????
	Mimipiscis 00112010110112110-01-110-11001010111110-0011111100000111101011001111101011001000100111110001110111000110-0----1-001110000000-00---0011010010000-00000001101100011000100001100-?100010010111000100001001011000110002001110000000000010110010101100011011---01-110000-1-01101?-10000-?10?-?101-0111000011??010-20001100000?0----?-0-001010-000001
	Moythomasia 00112010110112110-01-11?-1100101011?110-0011111100000111101011001111101011001000100111110001110111000110-0----1-001110000000-00---0011010010000-00000001111100011000100001100-?100010010111000100001001011{0 1}00110002001??0000000000011110010101100011011---01-110?00-10011?1--10000-?10--?101-0111000011??010-200011000000?----1-?-?01010-000??1
	Obtusacanthus 010121000?0120-?110??-0?0?0???0??0-??0----00????????????1??????????????????????????????????????????1---0-??????-?-??1?000111?01110011????--?-?------?????-????---------?------?----?--????--?--?????---?????-0-?-???--??--??????---?----?--??????????1?--???-0--0???-??0--?0---?----0---???-----??????????????????---???0?0-01?0????----?--????
	Onychodus 00112010010012100-01-111-1100?01010?111010111110??00?11?10111?001001-?1011???00?1001???????111?????00110-0----1-000?10000000-00---011?100--1111-000000?0?010??000001010?10110-?000101101000011110?100011010111100101101111001000?01000011100001011?1311---00-0--01?-1-003?1--10000??1100?1?110101-00??????1?-?????1?0-????----?0101?0100?010???
	Onychoselache 1101?11?0-01-0-?1?1-----00----?0-0-??1110-0001?0?0?0101?1??0????11?????0???????0??????????????1????1---0-1-100101000110001001001010110???--?-?------?????-????---------?------?----?--????--?--?????---?????-0-?-???--??--??????---?----?--??11????1?11--01-?10-????--?03-?1---??---0-?-???10---?-0-??1??????2????---000000-???0111?----?--???0
	Orthacanthus 110121????????-?1??---0-?0----10-0-001110-00111000101010?1?00000110101000010111110011011111010100011---0-1-0011011??11000100?00??00-10???--?-?------?????-????---------?------?----?--????--?--?????---?0???-0-?-???--??--????1?---?----?--????????1?11--01?1----??1-??0--?0---?----0---11?00---1-0-02111001020001---1110?0-0?0-0-01----?--??00
	Osorioichthys 00?120?0????1?110-01-11?-1100101011??1???0?1??????????1????????????????????????????????????????????00110-??????????????00??0-00---????0100???00-0?00????????0?011000100?101????10001??1?1100???0000?00?0?10??110?02?????00????????????10?10?????0????11--???-1??00??1???1??--1?000-?10--?1??-0?1??????????????????100???0??---???????0?0???0???
	Osteolepis 00112010110112100-01-11?-1100101010??10-001111?????0011110?1?10011011?1011?00?0011?1111??0?11?0101000110-???????????10000000-00---?11100?1011-1-??0?011?0020100001-1010000110-?000-???????????????1?????11???11???1?????111010001000000111111?1010?1111---00-10-10?-1-000?1--10000??1111?1?1-1101?00010-?0??-20?0?0?0???0?----?01?1???00?0020?0
	Parabuchanosteus 00011?1000101?0?0-001111-0----0110-??1--0110010??0?001101000001010010-00000100?00??1000???0000-0100000011?0?--1?1???????00?1??0010????-??--?0?1?----100?0000?00????0-0001001011-1?-????----?-????0??0---?----0---02---00--2100010010010??00???????0001000???-0--00??????3-0-11?00?1??0--????????1?????????????1????10????????????????-0??-?????
	Parayunnanolepis 0??1??1?0?10?10-0-000010-0----0100-????????0??????????00????????0?1????????????????????????????????000010?????????0?1?010000?00---?00?-??---?012----??????????1????0-010-001-0?-1?-???0----?-???????0---?----0---??---??--0????0????0?0??0???0000????100???--???????-??13?0-000??-0?10--0??---?-0???????????-?1???011???0?----?-??-???0??-?-???
	Parexus 000??1100???10??100??-0?11000000-0-??1100-00?????????0??1??????????????????????????????????????????01-10-1010010?0??10000111111110011?-??--?-?------?????-????---------?------?----?--????--?--?????---?????-0-?-???--??--??????---?----?--????1?????1?---0?-0--0???00?03??0---?----1---???00---???-??????????????---???0?0101?0????----?--????
	Poracanthodes 0001001000101???10???-0????????0?????110111011??00?????????????????????????????????????????????????1---0-1110011????1?000111?00100011????--?-?------?????-????---------?------?----?--?--------?????---???---0-?-???--0?--??????---?--?-?--????1??-1?1?--??--0--0?01?1003-?0---?----?---???01-0-100-??????????????---???0?1-10??????----?--????
	Porolepis 00112010110112100-01-110-110?101010?1110101111100000011110?11?0011011?1011?0000??101??1????111??01?00110-0----1-000?10000000-00---?11?001101110-??110???0010100??00???0??0110-??0??0???0000?111111100?0111?1011??0011?1111101?00???1???111???010??11211---00-10-10?-1-000?1--?00100??110?11111101000011-????-20???000??10?----?0???0010100001?0
	Powichthys 00112?10110112100-01-11?-1100?0101???11??011?????000011110?111001101??101??0?00??10????????1110?01000110-??????????????????0??????????00111?011-1111011?0010110001110101101????00?10??00000110111100010??1010101000110??1110110?101101011111101??0??211--???-10-1????-0?011--10000?????????111101?00010-00??-200010?????0???????????0101?000111
	Promesacanthus 0001?01101101?0?101??--101110000-0-??0----0011???010??1?1??????????????????????1???????????????????1---0-111000001??1?000111011100001?-??--?-?------?????-????---------?------?----?--????--?--?????---?????-0-?-???--??--??????---?----?--????????1?1?--???-0--0?1?01000-?0---?----1---???-----1?0???????????????---???0?1010?-????----?--????
	Psarolepis 00112?101001?21?0-01-?10-????????????11?1011?????000011010?1?10010011?10?1?0?00?1001???100011??????00?1??????-1??01?????01?10?0100?????0001?11?-0001100??000000??10???0100?10-??01010??1110010110000?010?1111101010110111100100??01000??0{0 1}000101?1??311--???-111110??0??3?1--?0000???0--????10101?000111??10-20???1?00????0?0??????0010??0100?0
	Pterichthyodes 0?0??-1?0???010-0-00??10-0?---0100-??0--???0??????????000???????0??????????????????????????????????000010?????1--00-01-11?00?00---000?-??---?012----??????????1????0-010-001-0?-1?-???0----?-???????0---?----0---??---??--????????????0??0???????????100010--???0-??--?130?-000??-00?0--0???--0-???-????????-?1???011-??0??---?-?????-0-?--????
	Ptomacanthus ?00???1?00111???100??-0101?0001??????1100-00110000???01?10??0????0????0???0?000?????????????????10?011-0-100001010??10000111011110011????----?------??0?0---??---------?------?----?--?--------?????---???---0-?-???--0?--??????------?-?--????1??-1?11---0--0--0?0000003??0---0----1---1????---1?0-?????1?????0??---???0?0100?0????----?--????
	Pucapampella 110???????????-????---?-??????????????????????????????1????000001101?1100?1010011001?0?101011?00100??????????????????????????????????????--?-??-----1???0-?????--------?-??????----?--????-----?????---?????-0-?-???--??--20??1?---?--?-?--??????????11--???0???????????-???????--?-??-?????--?-1-0-12?1000002000??????????????????1?---?--???0
	Quasipetalichthys 0?0???????????1?0??0-0?1??----0??-????????????????????1?????????100???0?0????????????????-0????????000?1???????????????????1--?010????????????1???????????????0????0-0001011100-1?-?????????????03??0????????????????????????????--??????0?????????????2????-0--0???????3??-?1?0?-????????????????????????????????0?0????????????????-0????????
	Ramirosuarezia ??????????????????????0?-???????-????1--??10???0?10??0??00?000001?0???10???10??0?0-1??10-1?000?101???????????????????????????????????????????-??----??0?0---????????-?????????????????????????????????????????????????0?????0????????????????????????11?????-????-???????????????????---????--?-1?0-1110001--2000????????????????????????--???0
	Remigolepis ?10?-1-?0101000?0?000010?0----01?--?????0110?0????????0?0????????01???0??????????????????-0????????000010?????????0?0??111-0--0---?00????????01???????????????1????0-010-001-0--1?-?????????????0???0????????0???????????????????-???????0?????-0????1?00????0--0??????130?-000??-0010--????--0-000???????????????011???0??????-?????-0??-?????
	Rhadinacanthus 000??????????????????????0100?0??????0?????0???????????????????????????????????????????????????????????0-1?11????1??10-00111111110011????--?-?------?????-????---------?------?----?--????--?--?????---?????-0-?-???--??--??????---?----?--????1?????1?---0?-0--0????????????????????????????????????????????????????????????0?????????????????
	Rhamphodopsis 000?????????0?1?0-?1-00?-0----0110-??10-01100????????0??????????1??????????????????????????????????00011??0?--10????111001010?0110?10?-??--???13----??????????0????0-00?100??01-1----------?-???04??0---?----0---??---0?--?????1??????0??0?????1?????1?2110?-????0?????1-10-?101?-2??---00?0--0-0??-????????-?1???000????10-00?110-??-0??--????
	Romundina 0001{0 1}?????????000-000010-?????010?????0--??000??????0100000000?010000-00000100100--11100-0000000100000110100??101?0?????00?1-?0010?????00???0113--??100?00???01---00-?001-11000?10-0--0------11?04000--1?-0???????????????000001--1???--10-000???-0001000???-10-000???0?3100100{0 1}?-2??0--?????-1-000?01??-00--110??010?????0?0-?????1?-0???-??00
	Sigaspis 0???????01--010?0-00111?-?????010??????????????????????????????01??????????????????????????????????000010?????????1?1?0000?1?00010??0?????????10----??????????0????0-00?1001000?10-???0----?-11??10?0--??----0---??---??--????????????0??0????00?????1000???-0--00?--??0300-11?0000?11--?????-??1?????????????????010????????????????-0????????
	Sinolepis 0?0???-???????0?0-0000?0-0----0??0-????????0??????????0?0???????001???0??????????????????-0????????000010?????????0?0??11?-0--0---?00????????01???????????????1????0-010-001-0--1???????????????0???0????????????????????????????-???????0?????????????0????-0--0-?---?03000000?--0???--??----?-0??-???????????????11????????????????-0??-?????
	Styloichthys 00112?101101?2100-01-11?-????????????11??011?????000011110?1?1001101?01011?00?0?1101?????0?1100101000110-0----1-000-???????0???????????0?11?111-11??111?001000???0????00?0110-??01?0010??00110111200?101?101?100100110??1110110??00011??111110???0??211--???-11110??????0?1--?0000???0--????1?10??000111?0??-200011?0-????-????????00100?1??0?0
	Tamiobatis 1101??1-0-01??-?11?---0-?????????????1110-0011?000??101??0?000001101010000101111?001???111101000001?---??????1???????????1??1??110???0???--?-?------??000-????---------?------?----?--????--?--?????---?????-0-?-???--??--2??01?---?----?--????1???1011--???1????????00?-???---?----?---?????---1-0-02111001020001---??????????????1----?--??00
	Tetanopsyrus 00012011001010-?110??-0?00----00-0-??10-0?10010001????1?1??????????????????????????????????????????1---0-100001001??10000111000110011?-??----?------?????-????---------?------?----?--?-----?--?????---???---0-?-???--00--??????---?--?-?--????1???1?1?---0--0--0?010100--?0---?----0---???---0-100???????????????---???0?0-10?0????----?--????
	Tristychius 1101211?0-??-?-?1?1-----00----00-0-?01110-0001?0?010101010?000001101?-1000?001-0?001?????11000?10011---0-1-001101000110001001001010110-??--?-?------?????-????---------?------?----?--????--?--?????---?????-0-?-???--??--??????---?----?--??110???1?11--01?0???0???--?0--?0---?----0---1???0---0-0-121100?112000?---010000???001111----?--???0
	Vernicomacanthus 000?????????11????????0??1000010??-??11?0?00???????????????????????????????????????????????????????01--0-100001??1??10-00111111110011???0--?-?------?????-????---------?------?----?--????--?--?????---?????-0-?-???--??--??????---?----?--????1?????1?---0?-??????????03??0---?----?---?????---??????????????????---???0?0101?0????----?--????
	Wuttagoonaspis 0000??????????0?0-001010?0----0100-??1???110????????0?101000?0??000???000??????????????0?-0????????000011???????????1??0???1--0110??????????011???????????????0????0-00010011?0-1???????????????03??0????????????????????????????-???????0???????????1010???-0--0-??--??100011000011?1--???---?-0?????????????????010???0????????????-0??-?????
	Youngolepis 00112?101101?2100-01-11?-?????0101???11??01111???000011110?011001101101011?0000011011111?001110101000110-0----1-000-???????0??????????00111?011-111101000010?1?0011???0010110-?0011001000001101111001101?1000101100110??1110110?1101{0 1}1??111110???0?1211--???-10-10???-0?011--10000???0--???111101?00010-001?-200010?????????????????010??0000?0
	Yunnanolepis 0001?-????????0?0-00001?-0----01?0?????????0??????????0?????????0?1??????????????????????-?????????000010?????1???0????10??1??0010????-???0-0?12--????????????1????0-010-001-0?-1?-???0----?-???????0---?????0---??-????--0????0????0?0??0??????0????100???--???0-??-???30?-000??-0?10--0???--0-????????????-?1???011?????-?-????????-0??-?????
;
END;
BEGIN MRBAYES;
LOG START filename=earlyveyesss.log;
OUTGROUP Osteostraci;
SET autoclose=yes nowarn=yes;
ctype ordered: 294 302;
LSET	coding=variable rates=gamma;
mcmc	ngen=10000000 printfreq=1000 nruns=4 samplefreq=1000 nchains=4 savebrlens=yes filename=earlyvertsyes0708 relburnin=yes burninfrac=0.1;
sumt filename=earlyvertsyes0708 contype=halfcompat nruns=4;
sump filename=earlyvertsyes0708;
END;
