# Supplementary material for: Early Gnathostome Phylogeny Revisited: Multiple Method Consensus
Source: PLoS One. 2016 Sep 20;11(9):e0163157. doi: 10.1371/journal.pone.0163157 (PMC5029804; doi:10.1371/journal.pone.0163157)
Supplement: S3 Text — (TXT) [file pone.0163157.s014.txt]

raxmlHPC -n Revisited -f a -x 12345 -p 25467 -#1000 -o Osteostraci,Galeaspida -m MULTIGAMMA -K MK -s earlyvertsRax.phy -T 4

raxmlHPC -m MULTIGAMMA -J MR -z RaxML_bootstrap.Revisited -n bootstrap
